# Supplementary material for: Gibberellins involved in fruit ripening and softening by mediating multiple hormonal signals in tomato
Source: Hortic Res. 2023 Dec 18;11(2):uhad275. doi: 10.1093/hr/uhad275 (PMC10857933; doi:10.1093/hr/uhad275)
Supplement: Web_Material_uhad275 [file web_material_uhad275.zip]

Archive with 2 entries (2 files):
- Supplement Fig S1.pdf
- Supplement tables.xlsx
