# Supplementary material for: Gibberellins involved in fruit ripening and softening by mediating multiple hormonal signals in tomato
Source: Hortic Res. 2023 Dec 18;11(2):uhad275. doi: 10.1093/hr/uhad275 (PMC10857933; doi:10.1093/hr/uhad275)
Supplement: Web_Material_uhad275 [file web_material_uhad275.zip › Supplement tables.xlsx]

## Sheet: Supplement table S1
Table S1 Concentrations of GA in wild type tomato fruit at different stages
	GA1	GA15	GA19	GA20	GA24	GA3	GA4	GA53	GA7	GA9
Flower	0.2149	0.1376	3.623	nd	0.01959	nd	nd	0.135	0.2069	nd
	±0.0244	±0.0161	±0.5689		±0.0029			±0.0331	±0.0338
4 DPA	0.1991	0.164	2.03	nd	0.0352	0.2729	nd	0.3682	0.2244	nd
	±0.0170	±0.0185	±0.1367		±0.0040	±0.0281		±0.0338	±0.0141
10 DPA	0.3952	0.6269	2.037	0.7798	0.1827	nd	1.592	0.338	0.1913	0.6618
	±0.0802	±0.1038	±0.2361	±0.0979	±0.0175		±0.2706	±0.0394	±0.0138	±0.0454
20 DPA	0.2002	0.5377	0.4142	0.2188	0.2069	nd	0.05547	0.1337	0.1919	nd
	±0.0290	±0.1124	±0.0417	±0.0360	±0.0091		±0.0106	±0.0203	±0.0226
30 DPA	0.1895	0.5141	0.3511	0.1298	0.3423	nd	0.03728	0.1447	0.1809	nd
	±0.0204	±0.0656	±0.0641	±0.0186	±0.0275		±0.0066	±0.0102	±0.0355
MG	0.1737	0.5485	0.6989	0.1059	0.3738	0.8452	0.04001	0.1453	0.1743	nd
	±0.0151	±0.1265	±0.1227	±0.0170	±0.0572	±0.0770	±0.0056	±0.0143	±0.0298
Br	nd	nd	0.04048	nd	nd	nd	0.03247	nd	0.1716	nd
			±0.0049				±0.0034		±0.0273
Br+3	0.1735	nd	0.04841	nd	nd	nd	nd	nd	0.1808	nd
	±0.0234		±0.0068						±0.0386
Br+10	0.1598	nd	0.03011	nd	nd	0.2447	nd	nd	0.1708	nd
	±0.0145		±0.0022			±0.0512			±0.0149
Notes: nd = not detected;

## Sheet: Supplement table S2
Table S2 The GA content of Nr and rin mutants at different stages (ng/g)
	GA1	GA15	GA19	GA20	GA24	GA3	GA4	GA53	GA7
WT 30DPA	0.1895	0.5141	0.3511	0.1298	0.3423	nd	0.03728	0.1447	0.1809
	±0.0203	±0.0162	±0.0355	±0.0103	±0.0275		±0.0025	±0.01316	±0.0266
Nr 30DPA	nd	0.2854	0.1738	0.06229±0.0072	0.1378	nd	0.03524	0.1052	nd
		±0.0216	±0.0236		±0.0254		±0.0024	±0.0196
rin 30DPA	nd	0.3353	0.2774	0.07376±0.0047	0.308	nd	nd	0.142	nd
		±0.0595	±0.0196		±0.0727			±0.0102
WT Br	nd	nd	0.0404	nd	nd	nd	0.03247	nd	0.1716
			±0.0087				±0.0033		±0.0183
Nr Br	nd	nd	0.07051	nd	0.01305	0.3379±0.0234	0.03795	nd	0.1867
			±0.0052		±0.0010		±0.0052		±0.0140
rin Br	nd	nd	0.0642	nd	0.01901	nd	nd	nd	0.1879
			±0.0045		±0.0022				±0.0132
WT Br+3	0.1735	nd	0.04841	nd	nd	nd	nd	nd	0.1808
	±0.0234		±0.0095						±0.0161
Nr Br+3	nd	nd	0.04687	nd	0.01715	0.2715	nd	nd	nd
			±0.0068		±0.0025	±0.0870
rin Br+3	nd	nd	0.03967	nd	0.0108	0.2462	nd	nd	0.1742
			±0.0049		±0.0015	±0.0237			±0.0185
Notes: nd = not detected;

## Sheet: Supplement table S3
Table S3 DEGs of GA treatment
GeneID	Mock_Expression	GA_Expression	log2FoldChange	Regulation	p-value	Note
Solyc10g055820.3	1.12395	97.9616	6.31374	up	7.29406e-248	Chitinase (AHRD V3.3 *** B9VRK7_CAPAN)
Solyc04g077980.1	13.7125	229.701	3.93621	up	1.08468e-186	C2H2-type zinc finger protein
Solyc07g049135.1	6876.09	334.953	-4.48691	down	2.91188e-186	Fruit-specific protein (AHRD V3.3 *** FSPM_SOLLC)
Solyc05g005560.4	116.755	1123.53	3.13758	up	4.33239e-169	polygalacturonase isoenzyme 1 beta subunit
Solyc12g009240.1	0.74549	80.557	6.62772	up	2.07403e-160	Ethylene-responsive transcription factor (AHRD V3.3 *-* A0A2G3BP26_CAPCH)
Solyc01g108880.4	212.874	9.97258	-4.54252	down	5.13709e-157	2-oxoglutarate (2OG) and Fe(II)-dependent oxygenase superfamily protein (AHRD V3.3 *** A0A2U1MKU7_ARTAN)
Solyc04g074840.3	1883.17	28.0233	-6.20411	down	2.1384e-145	Protein DETOXIFICATION (AHRD V3.3 *** A0A218X5P1_PUNGR)
Solyc04g150102.1	175.82	4.49472	-5.4179	down	4.39445e-143	Sn-1 protein (AHRD V3.3 *** Q42393_CAPAN)
Solyc03g093540.1	3.17724	74.1941	4.41798	up	3.1429e-129	Ethylene-responsive transcription factor 5 (AHRD V3.3 *** ERF5_TOBAC)
Solyc05g050280.3	46.8414	5.544	-3.20777	down	2.41256e-120	Auxin-responsive GH3 family protein (AHRD V3.3 *** A0A2U1NZC8_ARTAN)
Solyc11g011440.1	10.2278	265.186	4.56518	up	5.42823e-102	aspartic proteinase PCS1-like (AHRD V3.3 *** A0A1U8GN15_CAPAN)
Solyc01g059965.1	21.0722	500.68	4.44403	up	1.50333e-96	Glucan endo-1,3-beta-glucosidase B (AHRD V3.3 *** E13B_SOLLC)
Solyc01g060020.4	20.7609	492.817	4.44277	up	2.99654e-95	beta-1,3-glucanase TOMB13GLUB
Solyc02g087350.3	7.81682	74.3359	3.1195	up	1.5795e-85	Hexosyltransferase (AHRD V3.3 *** A0A2G2XIE5_CAPBA)
Solyc08g066240.3	394.974	1.17382	-8.51066	down	3.34667e-84	histidine decarboxylase
Solyc02g068310.4	52.7671	5.45432	-3.40541	down	1.75182e-83	2-oxoglutarate (2OG) and Fe(II)-dependent oxygenase superfamily protein (AHRD V3.3 *** Q9XI75_ARATH)
Solyc07g009530.1	3201.27	18423.5	2.39612	up	1.1044e-80	Chitinase (AHRD V3.3 *-* B8QVH4_ZEAMP)
Solyc01g008540.4	59.7139	0.60592	-6.73363	down	1.95819e-78	Cinnamoyl-CoA reductase 1 (AHRD V3.3 *** A0A2G2XPA3_CAPBA)
Solyc05g052040.1	25.2185	151.247	2.45453	up	6.05318e-77	ripening regulated protein DDTFR10/A
Solyc02g038740.4	4.45626	35.1507	2.8496	up	1.19022e-76	3-hydroxy-3-methylglutaryl coenzyme A reductase (AHRD V3.3 *** A0A2G2XB84_CAPBA)
Solyc01g080480.4	0.1553	12.2134	6.16564	up	7.97696e-76	DNAse I-like superfamily protein (AHRD V3.3 *** A0A2U1Q9H2_ARTAN)
Solyc03g019690.1	2.75987	214.825	6.15594	up	9.16116e-75	Serine protease inhibitor 1 (AHRD V3.3 *** A0A2G2XWH1_CAPAN)
Solyc11g072380.2	0.73818	21.2275	4.72167	up	5.20058e-74	Cupin_1 domain-containing protein (AHRD V3.3 *** A0A1Q3B294_CEPFO)
Solyc03g080180.4	4.67242	57.808	3.50192	up	3.29073e-72	O-methyltransferase, putative (AHRD V3.3 *** B9SIJ9_RICCO)
Solyc10g084070.1	290.792	38.7912	-3.03486	down	2.84819e-70	Unknown protein
Solyc04g082030.1	7.848	70.6852	3.03932	up	1.33656e-66	ornithine decarboxylase
Solyc01g094700.4	0.4463	19.8468	5.33767	up	2.17806e-65	Glycerol-3-phosphate acyltransferase, expressed (AHRD V3.3 *** D8L9N9_WHEAT)
Solyc11g010520.1	10.6532	347.155	4.89186	up	2.10287e-63	glycine-rich cell wall structural protein-like (AHRD V3.3 *** XP_004250142.1)
Solyc02g085590.4	0.12166	13.6003	6.68086	up	2.16063e-62	vicilin-like seed storage protein At2g18540 (AHRD V3.3 *-* A0A2I4F3W3_9ROSI)
Solyc05g052280.3	4.48887	69.3512	3.81917	up	2.47775e-61	Peroxidase (AHRD V3.3 *** K4C1Q9_SOLLC)
Solyc08g066250.4	24.2436	0.07379	-8.48657	down	3.92581e-61	Serine decarboxylase (AHRD V3.3 *** A0A2G2VBA7_CAPBA)
Solyc10g083360.2	38.6392	7.57025	-2.48103	down	1.13188e-59	Calmodulin-binding family protein, putative, expressed (AHRD V3.3 *** Q2QXN6_ORYSJ)
Solyc12g042470.2	1.15561	31.3449	4.63278	up	8.16624e-59	Non-functional NADPH-dependent codeinone reductase 2 (AHRD V3.3 *** A0A2G2YQM6_CAPAN)
Solyc07g005100.4	3.89385	46.0772	3.4358	up	2.55094e-57	Chitinase/lysozyme (AHRD V3.3 *** Q43591_TOBAC)
Solyc09g098120.3	0.15322	63.3769	8.57306	up	1.18653e-56	DUF1264 domain-containing protein (AHRD V3.3 *** A0A1Q3BQQ5_CEPFO)
Solyc12g098710.2	2497.99	112.912	-4.59102	down	1.75835e-56	15-cis-zeta-carotene isomerase, chloroplastic (AHRD V3.3 *** A0A1U8ESN0_CAPAN)
Solyc09g014750.1	5.65428	177.627	4.84698	up	7.71775e-56	Late embryogenesis abundant protein (AHRD V3.3 *** W0FHP9_9CARY)
Solyc10g079420.1	34.6961	196.045	2.36782	up	2.35431e-55	Calcium-dependent protein kinase (AHRD V3.3 *-* CDPK_DAUCA)
Solyc08g082170.4	92.2157	19.9915	-2.33665	down	1.10324e-54	Pectin lyase-like superfamily protein (AHRD V3.3 *** A0A2U1LXC7_ARTAN)
Solyc10g150145.1	11.8862	125.909	3.27257	up	3.79173e-53	Late embryogenesis abundant (LEA) hydroxyproline-rich glycoprotein family (AHRD V3.3 *** Q9SVC8_ARATH)
Solyc03g097920.1	10.7096	57.4399	2.29401	up	4.21766e-53	MAP kinase kinase 4
Solyc12g089240.2	327.669	63.6967	-2.49	down	4.49894e-50	B-box zinc finger protein 22 (AHRD V3.3 *** A0A1U8F0C2_CAPAN)
Solyc08g068600.3	3.35984	24.9332	2.76174	up	2.7874e-49	Serine decarboxylase (AHRD V3.3 *** A0A2G2W5V8_CAPBA)
Solyc09g014380.3	1.08596	10.4506	3.13361	up	8.34151e-49	SlLAX1
Solyc01g095620.3	3.84364	40.27	3.25803	up	9.07136e-49	Glycosyltransferase (AHRD V3.3 *** A0A2U1KKS2_ARTAN)
Solyc03g093550.1	5.20652	80.4443	3.82373	up	5.22119e-48	Ethylene-responsive transcription factor 5 (AHRD V3.3 *** A0A2G3CVP7_CAPCH)
Solyc02g088090.1	7.15554	94.5853	3.59871	up	5.9961e-48	Calmodulin-like protein 45 (AHRD V3.3 *** A0A2P0QD45_CAMSI)
Solyc10g086220.2	2.96323	36.9094	3.50553	up	8.22426e-48	12-oxophytodienoate reductase
Solyc11g067190.3	0.25985	10.1013	5.15065	up	1.14816e-47	Fatty acyl-CoA reductase (AHRD V3.3 *** A0A2G3BAW0_CAPCH)
Solyc04g054370.1	16.3063	104.647	2.55297	up	2.48168e-46	RING/U-box superfamily protein (AHRD V3.3 *-* Q3EAE6_ARATH)
Solyc12g010820.2	1.31026	20.8627	3.86569	up	2.83258e-46	Late embryogenesis abundant protein (AHRD V3.3 *-* A0A200QFG9_9MAGN)
Solyc06g008620.1	2.60394	23.0684	3.01572	up	7.98185e-46	TolB protein-related protein (AHRD V3.3 *** A0A2U1LVX5_ARTAN)
Solyc05g005260.3	18.5234	83.311	2.03977	up	1.29573e-45	DNA ligase 1-like (AHRD V3.3 *** A0A1U7VHC8_NICSY)
Solyc06g050440.3	9.3294	128.853	3.65799	up	3.2647e-45	Peroxidase (AHRD V3.3 *** K4C5I8_SOLLC)
Solyc08g006770.3	225.647	49.8995	-2.30426	down	4.98867e-45	2-oxoglutarate (2OG) and Fe(II)-dependent oxygenase superfamily protein (AHRD V3.3 *** A0A2U1MCV6_ARTAN)
Solyc03g097470.3	111.801	31.9399	-1.93565	down	1.28014e-44	3-oxoacyl-[acyl-carrier-protein] synthase 3 (AHRD V3.3 *** A0A2U1LL37_ARTAN)
Solyc01g095330.2	1567.74	517.714	-1.72691	down	1.31132e-44	Unknown protein
Solyc09g008770.3	0.26324	48.8659	7.41605	up	7.17104e-44	Late embryogenesis abundant protein (AHRD V3.3 *** A0A200R5C6_9MAGN)
Solyc08g078190.2	3.04471	45.0055	3.76133	up	7.75595e-44	Ethylene-responsive transcription factor 5 (AHRD V3.3 *** A0A2G2XL45_CAPBA)
Solyc07g053550.3	223.472	71.5866	-1.77161	down	8.32298e-44	Glutaredoxin-C9 (AHRD V3.3 *** A0A2G2WE57_CAPBA)
Solyc05g052570.3	37.2677	293.073	2.84432	up	1.6829e-43	Zinc finger transcription factor 39
Solyc11g066390.2	82.1785	11.6232	-2.9518	down	2.90886e-43	superoxide dismutase 3
Solyc03g032040.3	31.6252	5.42605	-2.66965	down	7.68572e-43	Tonoplast monosaccharide transporter 1
Solyc03g120990.3	86.2242	16.6063	-2.5085	down	1.4268e-42	Malic enzyme (AHRD V3.3 *** A0A2G3D1G2_CAPCH)
Solyc08g008610.3	0.28068	10.091	5.05525	up	1.65157e-42	Alpha/beta-Hydrolases superfamily protein (AHRD V3.3 *** A0A2U1LI82_ARTAN)
Solyc09g031920.1	82.9945	21.6443	-2.06803	down	4.42801e-42	Late embryogenesis abundant protein, LEA-14 (AHRD V3.3 *** A0A2U1NFB4_ARTAN)
Solyc01g010490.4	42.944	7.67527	-2.61566	down	4.91741e-42	Cytochrome P450 (AHRD V3.3 *** A0A2U1NH79_ARTAN)
Solyc02g087060.4	8.82433	54.5038	2.49565	up	1.74076e-40	WAT1-related protein (AHRD V3.3 *** K4BBL3_SOLLC)
Solyc10g005060.4	0.42375	20.7252	5.48676	up	1.72309e-40	O-methyltransferase-like protein (AHRD V3.3 *** D3JZ18_PRUMU)
Solyc08g078670.2	5.46524	48.305	3.01153	up	8.04626e-40	Eukaryotic aspartyl protease family protein (AHRD V3.3 *** A0A061G3B8_THECC)
Solyc04g005380.3	0.81628	13.0312	3.87581	up	9.60424e-40	Ninja-family protein AFP3 (AHRD V3.3 *** A0A2G3CFM6_CAPCH)
Solyc05g052550.1	46.6069	329.86	2.69155	up	1.41817e-39	Zinc finger CCCH domain-containing protein 47 (AHRD V3.3 *-* A0A1U8GQ71_CAPAN)
Solyc10g075150.2	199.725	944.377	2.11111	up	1.5352e-39	Non-specific lipid-transfer protein (AHRD V3.3 *** A0A2G2YKI8_CAPAN)
Solyc08g021820.3	33.8257	462.519	3.63868	up	1.74251e-39	auxin-regulated IAA29
Solyc12g098900.2	0.28748	58.7501	7.54747	up	2.21668e-39	Late embryogenesis abundant protein D-29 (AHRD V3.3 *-* A0A2G3B563_CAPCH)
Solyc10g006700.1	56.8457	375.36	2.59177	up	4.30825e-39	Calcium-binding protein PBP1 (AHRD V3.3 *** A0A1U8EDM6_CAPAN)
Solyc09g082340.2	0.20323	408.684	10.8407	up	5.63606e-39	vicilin
Solyc09g064200.4	106.414	40.3064	-1.52984	down	6.00467e-39	Myosin (AHRD V3.3 *** W5ZTD6_MAIZE)
Solyc05g052560.1	56.3229	423.562	2.77882	up	1.72675e-38	Unknown protein
Solyc07g045440.1	3.35245	40.4441	3.4648	up	2.29168e-38	Fasciclin-like arabinogalactan protein 2 (AHRD V3.3 *** A0A2G3BYC2_CAPCH)
Solyc07g064620.2	1358.29	478.154	-1.63591	down	4.15904e-38	Protein translation factor SUI1-like protein (AHRD V3.3 *** A0A1U8FM10_CAPAN)
Solyc04g071780.3	2.13389	52.8918	4.50588	up	4.40506e-38	Cytochrome P450 (AHRD V3.3 *-* A0A200Q069_9MAGN)
Solyc04g074270.3	93.4384	34.5365	-1.56474	down	6.7335e-38	Outer arm dynein light chain 1 (AHRD V3.3 *** A0A2K3NQ00_TRIPR)
Solyc01g086680.4	2.20685	23.2591	3.27009	up	1.56086e-37	glutathione S-transferase T1
Solyc09g065240.3	1.90308	18.1618	3.12345	up	2.42814e-37	Patatin (AHRD V3.3 *** A0A2G3CVC2_CAPCH)
Solyc08g080170.3	6.64462	28.8686	1.98945	up	2.74477e-37	3-hydroxy-3-methylglutaryl coenzyme A synthase (AHRD V3.3 *** A0A2G3DBH4_CAPCH)
Solyc11g006990.2	141.902	46.2844	-1.74601	down	6.67084e-37	Protein trichome birefringence-like 36 (AHRD V3.3 *** A0A2G2Y6D1_CAPAN)
Solyc11g010810.1	1.56639	16.5949	3.27801	up	7.81178e-37	UDP-glycosyltransferase 91A1 (AHRD V3.3 *** A0A2G2Y5N3_CAPAN)
Solyc10g084880.3	36.9588	120.542	1.57617	up	1.02827e-36	Avr9/Cf-9 rapidly elicited protein 137 (AHRD V3.3 *** Q9FQZ2_TOBAC)
Solyc10g083400.1	27.148	3.93251	-2.92059	down	1.20285e-36	Cytochrome P450 (AHRD V3.3 *** A0A200Q6A4_9MAGN)
Solyc02g092110.3	96.3495	12.6669	-3.05453	down	1.39228e-36	Phytosulfokines 3 (AHRD V3.3 *** A0A2I0WHI7_9ASPA)
Solyc03g122350.3	490.696	164.578	-1.7043	down	1.87298e-36	Cytochrome P450 (AHRD V3.3 *** Q43795_TOBAC)
Solyc12g057040.2	3.11343	27.0982	2.98878	up	4.15929e-36	cryptochrome 1b
Solyc09g006005.1	6.73846	52.3009	2.8293	up	6.48666e-36	Pathogenesis-related protein 1 (AHRD V3.3 *** Q75QH2_CAPCH)
Solyc07g049350.3	62.6294	24.8378	-1.46399	down	8.35421e-36	G1/S-specific cyclin-E protein (AHRD V3.3 *** AT2G32970.4)
Solyc08g005610.3	61.0656	5.6585	-3.56323	down	8.69257e-36	Cytochrome P450 (AHRD V3.3 *** A0A200R6R4_9MAGN)
Solyc02g094180.3	1.52156	14.5205	3.12617	up	1.50701e-35	Peroxidase (AHRD V3.3 *** K4BDL3_SOLLC)
Solyc06g007180.3	2.36701	15.545	2.58697	up	2.00251e-35	asparagine synthetase 1
Solyc08g079700.3	176.364	627.534	1.70275	up	2.10977e-35	Zinc finger A20 and AN1 domain stress-associated protein (AHRD V3.3 *** A0A2K3LX56_TRIPR)
Solyc04g050920.3	6.46841	35.8488	2.33897	up	3.67859e-35	DNA-directed RNA polymerase subunit alpha (AHRD V3.3 *** AT3G54310.1)
Solyc04g008100.3	1.89149	26.8473	3.69302	up	5.0921e-35	RING-type E3 ubiquitin transferase (AHRD V3.3 *** A0A2G2ZH40_CAPAN)
Solyc10g008040.4	0.16596	6.32424	5.12253	up	1.34501e-34	Seed biotin-containing protein SBP65 (AHRD V3.3 *-* SBP65_PEA)
Solyc08g078160.3	0.97488	34.5582	5.03248	up	1.49453e-34	Oleosin (AHRD V3.3 *** A0A1U8GG58_CAPAN)
Solyc10g081420.2	13.6149	3.19202	-2.22317	down	1.49215e-34	Protein kinase (AHRD V3.3 *** Q2HVC0_MEDTR)
Solyc11g068440.2	122.639	48.9324	-1.4547	down	1.88826e-34	Glucan endo-1,3-beta-glucosidase 11 (AHRD V3.3 *** A0A2G3BAW5_CAPCH)
Solyc09g083050.3	0.45195	17.5613	5.14072	up	3.28958e-34	3-ketoacyl-CoA synthase (AHRD V3.3 *** A0A2G3CSP6_CAPCH)
Solyc05g005080.3	13.4701	87.1454	2.56131	up	4.96151e-34	Endoglucanase (AHRD V3.3 *** A0A2G2V2B4_CAPBA)
Solyc05g008060.4	4.15689	24.8392	2.45146	up	5.7754e-34	SlPIN4
Solyc05g051920.3	6.14853	39.6786	2.56305	up	6.04481e-34	Major facilitator superfamily (AHRD V3.3 *** A0A200QUR2_9MAGN)
Solyc09g008190.3	49.4633	14.2478	-1.92653	down	6.59666e-34	Acylphosphatase (AHRD V3.3 *** A0A2G2YPW3_CAPAN)
Solyc09g098030.4	0.43128	9.12731	4.27088	up	9.80141e-34	Geraniol 8-hydroxylase (AHRD V3.3 *** A0A2G3CQY8_CAPCH)
Solyc01g091910.4	45.0622	10.4807	-2.23528	down	1.13171e-33	phospholipase PLDb2
Solyc03g083090.4	132.164	40.7971	-1.82358	down	3.36969e-33	Starch synthase, chloroplastic/amyloplastic (AHRD V3.3 *** K4BI85_SOLLC)
Solyc01g101090.3	74.2026	26.6933	-1.60513	down	3.53191e-33	Ypt/Rab-GAP domain of gyp1p superfamily protein (AHRD V3.3 *** A0A1I9LLP9_ARATH)
Solyc06g076020.3	274.97	112.707	-1.4169	down	4.57317e-33	heat shock protein 70 kD
Solyc09g010690.4	17.2161	98.9701	2.39691	up	4.98818e-33	Ankyrin repeat family protein, putative, expressed (AHRD V3.3 *** Q10NB7_ORYSJ)
Solyc04g051730.1	0.24844	14.8318	5.79088	up	8.78125e-33	Cytochrome P450 (AHRD V3.3 *** A0A2U1QH19_ARTAN)
Solyc02g082740.1	2.4288	45.3137	4.0899	up	9.12911e-33	Dirigent protein (AHRD V3.3 *** K4BAE4_SOLLC)
Solyc05g006050.3	6.64114	51.8032	2.83058	up	9.0775e-33	cyclinD1_1
Solyc06g050170.4	8.14539	33.3416	1.90247	up	1.17375e-32	Potassium transporter (AHRD V3.3 *** A0A1Q3B385_CEPFO)
Solyc01g087820.2	11.4243	63.4226	2.34378	up	1.28309e-32	Subtilisin-like protease (AHRD V3.3 *** O82777_SOLLC)
Solyc08g067050.3	0.83321	8.52984	3.22364	up	1.56584e-32	Protein arginine N-methyltransferase (AHRD V3.3 *** A0A200PQK4_9MAGN)
Solyc02g067180.3	472.3	84.9403	-2.60094	down	2.82655e-32	cystathionine gamma synthase
Solyc05g013570.3	0.40968	10.7959	4.58676	up	3.47682e-32	BTB/POZ domain-containing protein (AHRD V3.3 *** A0A2G2VN16_CAPBA)
Solyc08g065320.3	59.2482	15.0763	-2.10316	down	3.53034e-32	green ripe-like 1
Solyc08g006780.3	178.537	51.0274	-1.93535	down	5.19832e-32	Nucleoid-associated protein (AHRD V3.3 *** A0A1J3J8Y5_NOCCA)
Solyc01g095750.2	2.34818	20.6927	3.01425	up	1.03326e-31	Long chain acyl-CoA synthetase 5 (AHRD V3.3 *** A0A2G3BTB6_CAPCH)
Solyc02g067580.3	410.492	123.968	-1.85478	down	1.24324e-31	B12D protein (AHRD V3.3 *** Q9XHD5_IPOBA)
Solyc08g005335.1	15.6113	3.25548	-2.38962	down	1.84112e-31	Unknown protein
Solyc06g075990.4	0.22341	20.3026	6.34259	up	3.04724e-31	Glyoxalase-like domain (AHRD V3.3 *** A0A200R6M5_9MAGN),Pfam:PF18029
Solyc01g112230.4	0.68494	61.535	6.35986	up	4.45032e-31	Plant EC metallothionein-like protein (AHRD V3.3 *** A0A200PQZ1_9MAGN)
Solyc09g075730.3	15.0416	3.88868	-2.08125	down	6.45392e-31	Leucine-rich repeat protein kinase family protein (AHRD V3.3 *** A0A0K9NJV0_ZOSMR)
Solyc08g081280.3	38.6729	12.3263	-1.77769	down	8.27748e-31	Cyclin-dependent kinase D-1 (AHRD V3.3 *** A0A1U8G5R1_CAPAN)
Solyc06g060090.3	203.983	91.2121	-1.29089	down	1.60495e-30	Auxilin-related protein 1 (AHRD V3.3 *** A0A2G2WIZ1_CAPBA)
Solyc01g090360.3	0	533.389	16.7447	up	2.47235e-30	Non-specific lipid-transfer protein (AHRD V3.3 *** K4AYX7_SOLLC)
Solyc10g086280.2	15.7078	86.0175	2.32658	up	2.89769e-30	heavy metal-associated isoprenylated plant protein 3-like (AHRD V3.3 *** A0A1S4A3L2_TOBAC)
Solyc05g056170.3	1.4367	30.932	4.30592	up	3.05476e-30	Phenylalanine ammonia-lyase (AHRD V3.3 *** A0A2G2WVC6_CAPBA)
Solyc09g056340.3	106.753	33.5375	-1.79966	down	5.76412e-30	Ras-related protein RABA5b (AHRD V3.3 *** A0A2G2V0T3_CAPBA)
Solyc03g005320.3	0.36783	6.49562	4.01443	up	6.99437e-30	3-ketoacyl-CoA synthase (AHRD V3.3 *** A0A2G2WWC0_CAPBA)
Solyc10g074950.2	2.6695	27.9926	3.2587	up	1.19229e-29	DUF599 domain-containing protein (AHRD V3.3 *** A0A1Q3BQP7_CEPFO)
Solyc02g091140.3	141.427	42.3242	-1.86767	down	1.21333e-29	S-adenosyl-L-methionine-dependent methyltransferases superfamily protein (AHRD V3.3 *** A0A1P8BFJ6_ARATH)
Solyc02g014730.3	0.7542	9.91362	3.58775	up	1.45637e-29	Cytochrome P450 (AHRD V3.3 *** A0A2U1QJ26_ARTAN)
Solyc08g081690.3	0.34388	3.3697	3.16149	up	2.02944e-29	NADPH oxidase
Solyc04g007580.1	4.24741	37.1193	2.99676	up	2.49274e-29	DUF4228 domain-containing protein (AHRD V3.3 *** A0A1Q3CT45_CEPFO)
Solyc08g076390.3	21.5184	7.03457	-1.74217	down	2.64298e-29	Transcription factor jumonji (Jmj) family protein / zinc finger (C5HC2 type) family protein (AHRD V3.3 *** F4KIX0_ARATH)
Solyc12g009730.3	2.16685	25.6566	3.43205	up	3.0439e-29	receptor-like protein 12 (AHRD V3.3 *** A0A1S4DP57_TOBAC)
Solyc07g049290.3	11.1795	36.3661	1.57217	up	3.18373e-29	Protein NRT1/ PTR FAMILY 6.4 (AHRD V3.3 *** A0A2G2Z2Y2_CAPAN)
Solyc08g067870.2	27.8576	11.0162	-1.46767	down	3.67015e-29	embryo defective 2410 (AHRD V3.3 *** AT2G25660.4)
Solyc11g006000.3	153.195	57.7995	-1.53475	down	4.31271e-29	MAP kinase kinase kinase 80
Solyc07g062530.3	86.6329	375.042	1.98688	up	5.10804e-29	phosphoenolpyruvate carboxylase 2
Solyc01g008670.4	0.19762	7.2522	5.06605	up	7.36893e-29	Cytochrome (AHRD V3.3 *** A0A1U8F0H8_CAPAN)
Solyc02g070890.3	40.4138	8.4353	-2.38972	down	7.73347e-29	Flagellin Sensing 2
Solyc07g005210.3	46.5199	140.506	1.46618	up	8.43078e-29	Outer membrane lipoprotein blc-like (AHRD V3.3 *** A0A2K3KEW8_TRIPR)
Solyc07g063640.1	409.5	83.5078	-2.42035	down	8.96863e-29	Wound-responsive family protein (AHRD V3.3 *-* A0A2U1LJB1_ARTAN)
Solyc07g053750.1	0.04801	6.11949	6.86477	up	1.08628e-28	Zinc finger transcription factor 50
Solyc07g053290.3	5.43267	23.8133	2.00355	up	1.57364e-28	bHLH transcription factor 054
Solyc01g103590.4	44.9333	8.78995	-2.4797	down	2.55345e-28	Lactoylglutathione lyase / glyoxalase (AHRD V3.3 *** A0A1Y1HY85_KLENI)
Solyc07g005400.3	2.48056	12.5582	2.20824	up	2.65761e-28	bHLH transcription factor 050
Solyc10g079930.1	28.7506	83.3026	1.40484	up	2.65663e-28	Glycosyltransferase (AHRD V3.3 *** A0A0A1WDH9_NICAT)
Solyc10g079755.1	75.5911	293.979	1.83084	up	3.93852e-28	Calcium-dependent protein kinase (AHRD V3.3 *-* CDPK_DAUCA)
Solyc02g087950.3	12.1937	3.86533	-1.78591	down	4.60836e-28	DUF1666 domain-containing protein (AHRD V3.3 *** A0A1Q3AQV7_CEPFO)
Solyc03g111690.4	3171.39	118.67	-4.85893	down	5.5131e-28	Pectate lyase (AHRD V3.3 *** A0A2G2ZW27_CAPAN)
Solyc02g086530.4	0.11649	9.07142	6.15348	up	5.64702e-28	Raffinose synthase (AHRD V3.3 *** G5DF09_9LAMI)
Solyc01g096050.4	147.661	53.5258	-1.5917	down	6.40163e-28	Transcription factor bHLH13 (AHRD V3.3 *** A0A2G2W6S0_CAPBA)
Solyc10g038080.3	14.9408	1.20701	-3.75276	down	6.92581e-28	Shikimate dehydrogenase (NADP(+)) (AHRD V3.3 *** A0A1G1USV4_9BACI)
Solyc11g007990.2	46.429	148.683	1.54833	up	7.14019e-28	chloroplast malate dehydrogenase (mdh)
Solyc08g041860.1	121.521	468.298	1.8146	up	7.62794e-28	serine/arginine repetitive matrix-like protein (AHRD V3.3 *-* AT4G32020.1)
Solyc03g115980.1	11.9661	61.3087	2.22665	up	9.00646e-28	Geranylgeranyl diphosphate reductase, chloroplastic (AHRD V3.3 *** A0A2G2WR46_CAPBA)
Solyc04g078290.4	6.21432	54.4905	3.00095	up	1.34456e-27	Cytochrome P450 (AHRD V3.3 *** Q7FPQ4_HELTU)
Solyc01g090350.3	0	295.039	15.997	up	2.06131e-27	Non-specific lipid-transfer protein (AHRD V3.3 *** K4AYX6_SOLLC)
Solyc12g013690.2	986.62	123.202	-3.12528	down	2.48521e-27	Monooxygenase (AHRD V3.3 *** Q8H9C4_SOLTU)
Solyc09g075920.1	2.15617	12.9282	2.4588	up	3.04692e-27	Receptor-like protein kinase (AHRD V3.3 *** A0A2U1PPA0_ARTAN)
Solyc06g072130.4	0.02305	32.1279	10.3105	up	5.99252e-27	tonoplast intrinsic protein 3.1
Solyc06g062670.3	6.30668	39.428	2.51339	up	6.81994e-27	Protein indeterminate-domain 7 (AHRD V3.3 *** A0A2G3C8G8_CAPCH)
Solyc10g006660.3	24.2344	146.744	2.46613	up	7.33917e-27	Calcium-binding protein PBP1 (AHRD V3.3 *** A0A1U8EDM6_CAPAN)
Solyc01g094260.4	9.59898	40.5597	1.95043	up	7.63452e-27	NAD(P)-binding Rossmann-fold superfamily protein (AHRD V3.3 *** F4JE70_ARATH)
Solyc08g014280.3	0.04458	4.11415	6.39794	up	9.4796e-27	SUN-like protein 21
Solyc03g113480.1	113.241	36.7876	-1.75049	down	1.15711e-26	extensin-like protein (AHRD V3.3 *** AT1G77400.1)
Solyc03g123830.4	6.56783	28.6208	1.99343	up	1.29191e-26	D-3-phosphoglycerate dehydrogenase (AHRD V3.3 *** A0A1U8G334_CAPAN)
Solyc07g007150.1	6.36127	44.9496	2.68983	up	1.51391e-26	hypothetical protein (AHRD V3.3 -** AT5G35090.1)
Solyc09g098510.3	5.15269	88.9827	3.97989	up	1.85338e-26	Extensin-3 (AHRD V3.3 *-* A0A2G2ZT41_CAPAN)
Solyc01g098910.3	110.846	40.6686	-1.57454	down	2.06457e-26	Peroxisomal adenine nucleotide carrier 1 (AHRD V3.3 *** A0A1U8DU94_CAPAN)
Solyc11g069540.3	0.03742	8.51565	7.67578	up	2.80388e-26	Nucleotide/sugar transporter family protein (AHRD V3.3 *** A0A2U1QP35_ARTAN)
Solyc06g065670.4	0.5837	5.50533	3.10889	up	2.89636e-26	Pleiotropic drug resistance protein 4 (AHRD V3.3 *** A0A2G2WKR5_CAPBA)
Solyc12g044250.2	18.3889	3.92793	-2.35834	down	6.80853e-26	2-hydroxyacid dehydrogenase (AHRD V3.3 *** A9CH04_AGRFC)
Solyc04g072450.3	19.1307	68.4756	1.70943	up	7.02861e-26	acidic leucine-rich nuclear phosphoprotein 32 family member B (AHRD V3.3 *-* XP_010320137.1)
Solyc09g074050.3	1.84321	20.0712	3.31719	up	7.26592e-26	2-oxoglutarate (2OG) and Fe(II)-dependent oxygenase-like protein (AHRD V3.3 *-* G5DX62_SILLA)
Solyc02g065260.4	19.9928	0.04362	-9.02172	down	7.67855e-26	Methylesterase 1 (AHRD V3.3 *** A0A2G3D300_CAPCH)
Solyc02g067660.4	1.63271	17.6948	3.30468	up	7.85205e-26	Alpha/Beta hydrolase fold protein (AHRD V3.3 *** A0A2U1Q6M2_ARTAN)
Solyc01g109890.3	97.946	38.1565	-1.48974	down	1.73241e-25	Chaperone protein dnaJ 10 (AHRD V3.3 *** A0A2G3BVX6_CAPCH)
Solyc07g065860.3	35.6298	4.77749	-3.02275	down	1.75463e-25	Receptor protein kinase, putative (AHRD V3.3 *** B9T1Q4_RICCO)
Solyc06g062920.3	0.95252	12.8577	3.62093	up	1.9091e-25	auxin-regulated dual specificity cytosolic kinase
Solyc06g008870.2	32.3273	8.904	-1.98791	down	2.04391e-25	Gibberellin receptor (AHRD V3.3 *** E3VJP7_9FABA)
Solyc09g008170.3	182.791	17.8797	-3.47745	down	2.45443e-25	Small auxin up-regulated RNA69
Solyc08g068780.3	0.78133	12.1828	3.83577	up	2.47948e-25	N-hydroxycinnamoyl-CoA:tyramine N-hydroxycinnamoyl transferase THT7-8
Solyc08g006750.4	0.7487	10.0853	3.62865	up	2.8935e-25	Serine decarboxylase (AHRD V3.3 *** A0A1U8F8Y3_CAPAN)
Solyc10g055200.1	0.52142	19.4976	5.10997	up	2.9e-25	Dirigent protein (AHRD V3.3 *** K4D1B3_SOLLC)
Solyc11g005190.3	17.3271	2.95497	-2.67832	down	3.34813e-25	WD40 repeat (AHRD V3.3 *** A0A200QUE5_9MAGN)
Solyc10g024420.3	197.505	31.242	-2.7843	down	4.94068e-25	ABC transporter C family member 9 (AHRD V3.3 *** A0A2G2VSW8_CAPBA)
Solyc03g026310.4	67.1739	31.2247	-1.23476	down	5.55615e-25	ABC transporter (AHRD V3.3 *** A0A200R0A6_9MAGN)
Solyc02g080530.3	1.27341	50.1843	5.16949	up	7.38702e-25	Peroxidase (AHRD V3.3 *** K4B9S4_SOLLC)
Solyc03g034370.1	177.331	1937.48	3.31988	up	8.28743e-25	Unknown protein
Solyc00g500095.1	0.42518	7.57129	4.0123	up	8.50498e-25	Phenylalanine ammonia-lyase (AHRD V3.3 *** A0A2G2VZP0_CAPBA)
Solyc07g063620.3	180.439	36.9061	-2.41508	down	9.06592e-25	Membrane lipoprotein lipid attachment site-like protein, putative (DUF1223) (AHRD V3.3 *** O81838_ARATH)
Solyc03g112060.3	0.98988	10.1147	3.22016	up	9.17726e-25	Quinolinate synthase, chloroplastic (AHRD V3.3 *** A0A2G3CY80_CAPCH)
Solyc02g065570.1	0.47128	52.0899	6.59623	up	1.03561e-24	DVL1 (AHRD V3.3 *** Q6X5V0_ARATH)
Solyc08g068610.3	1.27781	9.34218	2.74163	up	1.11204e-24	Serine decarboxylase (AHRD V3.3 *** A0A2G2W5V8_CAPBA)
Solyc09g009520.3	0.90431	9.7498	3.29596	up	1.28074e-24	Alpha/beta-Hydrolases superfamily protein (AHRD V3.3 *** Q9SJM9_ARATH)
Solyc05g053760.4	53.0483	19.7469	-1.55656	down	1.56054e-24	Chaperone protein DnaJ (AHRD V3.3 *** A0A2G3AV72_CAPCH)
Solyc06g073180.3	3.29071	16.0038	2.15326	up	1.62641e-24	CONSTANS interacting protein 1
Solyc04g054258.1	0.18378	5.24125	4.70644	up	1.70236e-24	Cytochrome p450 (AHRD V3.3 *** A0A2K3NDQ9_TRIPR)
Solyc02g068400.3	0.22594	6.17924	4.63104	up	1.78803e-24	Pectin lyase-like superfamily protein (AHRD V3.3 *** AT4G20050.7)
Solyc12g045030.2	45.3644	179.522	1.85774	up	1.91576e-24	NAD(P)-binding Rossmann-fold superfamily protein (AHRD V3.3 *** Q94AL3_ARATH)
Solyc03g118340.3	135.241	41.6108	-1.82794	down	2.15326e-24	ATP-dependent Clp protease ATP-binding subunit ClpC (AHRD V3.3 *** A0A327YAA3_9BACI)
Solyc08g067610.3	5.596	42.6606	2.80668	up	2.23253e-24	Pleiotropic drug resistance protein (AHRD V3.3 *** C8CA13_CUCSA)
Solyc08g076010.4	13.3524	3.47896	-2.07092	down	2.33551e-24	Myb family transcription factor APL (AHRD V3.3 *** A0A2G3AFT2_CAPAN)
Solyc05g005550.4	0.98381	48.2674	5.47815	up	2.70674e-24	BURP domain (AHRD V3.3 *-* A0A200QH65_9MAGN)
Solyc05g013810.4	22.6902	8.00817	-1.63362	down	3.13409e-24	Cellulase (Glycosyl hydrolase family 5) protein (AHRD V3.3 *-* A0A1I9LMY2_ARATH)
Solyc08g005333.1	32.4085	8.83105	-2.00232	down	3.41997e-24	Histidinol-phosphate aminotransferase, chloroplastic (AHRD V3.3 *** A0A2G2XLG4_CAPBA)
Solyc03g007790.3	0.04347	2.97902	5.9592	up	3.69933e-24	G-type lectin S-receptor-like serine/threonine-protein kinase (AHRD V3.3 *** A0A2G3CWU6_CAPCH)
Solyc08g014080.4	6.50994	32.1003	2.16914	up	5.96141e-24	RING/FYVE/PHD zinc finger superfamily protein (AHRD V3.3 *** A0A2U1NXA0_ARTAN)
Solyc08g006110.4	7.82687	33.8617	1.98164	up	6.34514e-24	Basic leucine zipper 9-like transcription factor (AHRD V3.3 *** A0A2K3PFC6_TRIPR)
Solyc08g067860.2	34.1029	14.9614	-1.3172	down	6.3322e-24	embryo defective 2410 (AHRD V3.3 *** AT2G25660.3)
Solyc12g042460.2	1.50755	8.22136	2.31665	up	8.292e-24	4-coumarate:CoA ligase (AHRD V3.3 *** Q42879_LITER)
Solyc02g088910.3	8.63321	33.9473	1.8443	up	8.33162e-24	Ninja-family protein AFP3 (AHRD V3.3 *** A0A1J3DL53_NOCCA)
Solyc12g088670.2	36.9144	290.549	2.84129	up	8.42958e-24	cysteine protease CYP1
Solyc07g053890.3	0.17382	9.68177	5.67428	up	8.60193e-24	O-acyltransferase WSD1-like protein (AHRD V3.3 *** A0A2K3N315_TRIPR)
Solyc02g064680.4	199.389	97.8655	-1.1568	down	1.10297e-23	Calcium-transporting ATPase (AHRD V3.3 *** A0A1U8FI07_CAPAN)
Solyc03g006610.3	21.6595	5.16136	-2.1963	down	1.24433e-23	Arf GTPase activating protein (AHRD V3.3 *** A0A200RBV9_9MAGN)
Solyc05g050000.3	33.8955	7.92324	-2.22327	down	1.4526e-23	S-adenosyl-L-methionine-dependent methyltransferases superfamily protein (AHRD V3.3 *** AT5G51130.1)
Solyc12g056650.2	148.219	59.4911	-1.44795	down	1.52453e-23	Protein GIGANTEA (AHRD V3.3 *** A0A2G3B3F7_CAPCH)
Solyc03g032020.4	95.4818	26.9129	-1.95332	down	1.79942e-23	3-hydroxy-3-methylglutaryl-coenzyme A reductase 3 (AHRD V3.3 *** HMDH3_SOLTU)
Solyc11g068430.3	523.069	236.681	-1.2743	down	2.31504e-23	Ferredoxin (AHRD V3.3 *** K4DA01_SOLLC)
Solyc04g071540.4	18.6667	5.9501	-1.77673	down	2.47449e-23	Sterol 3-beta-glucosyltransferase (AHRD V3.3 *** B6SKE1_MAIZE)
Solyc01g087800.2	3.97683	40.3735	3.21038	up	2.66743e-23	Subtilisin-like protease (AHRD V3.3 *** O82777_SOLLC)
Solyc07g006890.1	28.896	82.393	1.38082	up	2.7488e-23	Cytochrome P450 (AHRD V3.3 *** A0A200Q4B5_9MAGN)
Solyc07g053540.1	0.15732	8.55571	5.59193	up	2.8307e-23	Fasciclin-like arabinogalactan protein 9 (AHRD V3.3 *** A0A1U8HBV4_CAPAN)
Solyc08g080500.3	151.778	70.9462	-1.22592	down	2.90531e-23	Rhomboid-like protein (AHRD V3.3 *** A0A1U8G8L0_CAPAN)
Solyc04g054690.3	1.74186	8.84739	2.21389	up	3.0129e-23	ascorbate oxidase
Solyc01g105560.3	118.19	45.172	-1.51522	down	3.03247e-23	GTP cyclohydrolase II/3,4-dihydroxy-2-butanone 4-phosphate synthase
Solyc05g054570.3	54.1102	21.0663	-1.49164	down	4.00978e-23	CRAL-TRIO lipid binding domain-containing protein (AHRD V3.3 *** A0A2U1PXE9_ARTAN)
Solyc10g050160.2	0.55159	11.659	4.28103	up	5.91277e-23	Caffeoyl CoA O-methyltransferase (AHRD V3.3 *** A0A2U1N686_ARTAN)
Solyc01g104720.3	4307.38	2143.13	-1.13723	down	7.03182e-23	thionin-like protein (AHRD V3.3 -** AT1G25275.1)
Solyc03g116790.4	98.3635	38.8919	-1.46988	down	7.07247e-23	Chaperone protein DnaJ (AHRD V3.3 *** A0A2G2WQT5_CAPBA)
Solyc02g092620.3	38.0419	13.2171	-1.65686	down	7.18356e-23	BTB/POZ domain-containing protein (AHRD V3.3 *-* A0A2G3D5A4_CAPCH)
Solyc10g079410.2	0.13237	2.02811	3.80817	up	7.27028e-23	triacylglycerol lipase SDP1-like (AHRD V3.3 *** A0A2I4ECT5_9ROSI)
Solyc10g055680.1	5.09634	25.024	2.16453	up	7.78787e-23	Methyltransferase (AHRD V3.3 *** O24153_TOBAC)
Solyc03g063600.4	727.669	202.21	-1.97428	down	7.95675e-23	Guanylate kinase 1 (AHRD V3.3 *** A0A2G2X5F7_CAPBA)
Solyc02g086310.2	17.4502	361.846	4.23935	up	8.50034e-23	lipid-transfer protein 7k-LTP precursor (AHRD V3.3 --* NP_001306883.1)
Solyc06g062600.3	36.8119	5.66057	-2.8248	down	1.09097e-22	Glucose-methanol-choline (GMC) oxidoreductase family protein (AHRD V3.3 *** A0A2U1MMK8_ARTAN)
Solyc03g112760.3	0.87832	15.912	4.04057	up	1.12073e-22	transmembrane protein (AHRD V3.3 *** AT3G48200.1)
Solyc01g098800.4	62.0225	29.1669	-1.21751	down	1.40549e-22	Cation/calcium exchanger 5 (AHRD V3.3 *** A0A2G3BUD8_CAPCH)
Solyc01g107090.2	1.24118	32.3219	4.56488	up	1.59217e-22	beta-1%2C4-xylosidase (AHRD V3.3 *** AT3G19615.1)
Solyc01g106920.4	0.39306	28.4236	6.04095	up	1.61093e-22	Nucleobase-ascorbate transporter 8 (AHRD V3.3 *** A0A1U8DZ27_CAPAN)
Solyc02g087000.4	2.58807	16.9357	2.57667	up	1.80995e-22	Potassium transporter (AHRD V3.3 *** A0A2G3AC18_CAPAN)
Solyc06g066330.3	54.1405	23.5868	-1.32744	down	2.19063e-22	Poly [ADP-ribose] polymerase (AHRD V3.3 *** A0A200PXE3_9MAGN)
Solyc09g097960.3	0.66638	9.63069	3.72481	up	2.42706e-22	NAD(P)-linked oxidoreductase, aldo/keto reductase family protein (AHRD V3.3 *** A0A1Y1HY98_KLENI)
Solyc09g009430.3	47.1209	20.426	-1.33632	down	2.48261e-22	Cell division protein FtsZ (AHRD V3.3 *** A0A1U8EHX5_CAPAN)
Solyc12g019320.2	0.08441	3.20312	5.08387	up	2.65111e-22	Protein DETOXIFICATION (AHRD V3.3 *** A0A2U1NP73_ARTAN)
Solyc05g051660.1	16.6212	64.3899	1.82676	up	2.85683e-22	Alpha/beta-Hydrolases superfamily protein (AHRD V3.3 *** A0A2U1KK17_ARTAN)
Solyc08g016720.1	3.9897	20.949	2.26607	up	2.91174e-22	9-cis-epoxycarotenoid dioxygenase2
Solyc10g054930.2	29.2507	12.6264	-1.34087	down	3.66586e-22	magnesium transporter NIPA (DUF803) (AHRD V3.3 *** AT4G13800.8)
Solyc03g025760.4	0.15798	3.59338	4.37484	up	3.83693e-22	O-glucosyltransferase rumi homolog (AHRD V3.3 *** A0A2I4FGK6_9ROSI)
Solyc03g095880.1	137.487	2.0962	-6.15203	down	3.86009e-22	Unknown protein
Solyc12g099560.2	3.1478	13.6219	1.98271	up	5.66231e-22	Arginine methyltransferase (AHRD V3.3 *** A0A1Y1HZY4_KLENI)
Solyc03g114175.1	3.26347	16.8543	2.23875	up	6.18443e-22	Glycosyltransferase (AHRD V3.3 *** A0A2U1M9M1_ARTAN)
Solyc12g006450.2	26.2116	8.67045	-1.72452	down	6.23489e-22	gamma-aminobutyrate transaminase subunit precursor isozyme 3
Solyc03g096040.3	0	65.2883	14.1056	up	6.33465e-22	1-Cys peroxiredoxin (AHRD V3.3 *** A0A2I4FQD8_9ROSI)
Solyc02g093090.1	0.03324	11.4039	8.32389	up	6.68793e-22	Glucuronoxylan 4-o-methyltransferase 1-like protein (AHRD V3.3 *** A0A2K3MTC9_TRIPR)
Solyc08g016150.1	1.87411	28.3954	3.77752	up	6.77288e-22	Avr9/Cf-9 rapidly elicited protein 180 (AHRD V3.3 *** Q9FQZ1_TOBAC)
Solyc12g009300.3	12.2416	93.6313	2.80192	up	7.77428e-22	fruit sucrose synthase
Solyc08g078300.4	2.36879	18.5556	2.84259	up	8.50762e-22	Homeobox-leucine zipper protein HAT4 (AHRD V3.3 *** A0A2G2XL32_CAPBA)
Solyc04g072460.3	7.29464	49.1675	2.61943	up	8.95683e-22	Transcription factor TGA7 (AHRD V3.3 *** A0A2G2WZD9_CAPBA)
Solyc07g053720.3	1.83743	15.3114	2.92271	up	1.04764e-21	Tyrosine aminotransferase (AHRD V3.3 *** A0A2G2V8D6_CAPBA)
Solyc09g061440.4	115.296	53.1578	-1.24648	down	1.06677e-21	hypothetical protein (AHRD V3.3 *-* AT4G13200.1)
Solyc12g006973.1	291.873	71.5747	-2.15936	down	1.17881e-21	Leucine-rich repeat family protein (AHRD V3.3 *** A0A061GNA0_THECC)
Solyc06g034040.1	0	144.746	14.3807	up	1.19584e-21	Oleosin (AHRD V3.3 *** A0A2G3C5Y7_CAPCH)
Solyc11g011050.2	0.26995	6.72594	4.49	up	1.22188e-21	R2R3MYB transcription factor 43
Solyc12g006980.2	318.992	79.6243	-2.13387	down	1.23312e-21	Leucine-rich repeat family protein (AHRD V3.3 *-* A0A061GNA0_THECC)
Solyc07g007550.3	0.93113	11.7099	3.52014	up	1.43946e-21	Heparanase-like protein 3 (AHRD V3.3 *** A0A2G2WBB8_CAPBA)
Solyc00g500353.1	1.2492	15.0871	3.45834	up	1.4624e-21	Phenylalanine ammonia-lyase (AHRD V3.3 *** A0A2G2VZP0_CAPBA)
Solyc02g069960.4	2.57548	19.0589	2.7599	up	1.70099e-21	NAC domain-containing protein (AHRD V3.3 *-* A0A2K3N8K8_TRIPR)
Solyc03g116190.2	60.9562	6.21711	-3.41521	down	1.71727e-21	Chitinase (AHRD V3.3 *-* P93327_MEDTR)
Solyc01g106950.3	81.4955	23.0659	-1.95376	down	1.75718e-21	myosin heavy chain-like protein (AHRD V3.3 *** AT2G14680.3)
Solyc01g098700.4	43.7014	20.0387	-1.2536	down	2.02457e-21	Branched-chain-amino-acid aminotransferase-like protein 1 (AHRD V3.3 *** A0A2G2W7E2_CAPBA)
Solyc08g080630.4	134.778	386.435	1.39194	up	2.58761e-21	Ethylene-responsive proteinase inhibitor 1 (AHRD V3.3 *** A0A1U8G7N9_CAPAN)
Solyc06g074820.3	2.14268	15.9202	2.75948	up	2.61157e-21	tonoplast intrinsic protein 1.1
Solyc02g077660.3	63.6668	33.4763	-1.05678	down	2.70336e-21	Homeobox domain-containing protein/DDT domain-containing protein (AHRD V3.3 *** A0A1Q3AXQ1_CEPFO)
Solyc08g082250.3	3.93025	22.6476	2.39841	up	3.17952e-21	endo-beta-1,4-D-glucanase (Cel8)
Solyc01g008850.3	398.83	107.153	-2.02205	down	3.61273e-21	Non-specific serine/threonine protein kinase (AHRD V3.3 *** A0A2G2XP60_CAPBA)
Solyc06g007970.3	0.18091	6.77387	5.095	up	3.87649e-21	Protein SULFUR DEFICIENCY-INDUCED 1 (AHRD V3.3 *** A0A1U8GXQ8_CAPAN)
Solyc05g053610.2	0.66316	14.5239	4.33379	up	4.14718e-21	Pleiotropic drug resistance protein (AHRD V3.3 *** C8CA13_CUCSA)
Solyc10g085830.2	227.43	90.653	-1.45471	down	4.64515e-21	O-methyltransferase, putative (AHRD V3.3 *** B9S0A7_RICCO)
Solyc11g066250.2	0.37677	8.97767	4.45817	up	4.65477e-21	Carboxypeptidase (AHRD V3.3 *** A0A1U8EWA6_CAPAN)
Solyc08g077910.3	0.35393	5.81314	3.90581	up	4.83428e-21	Expansin-like B1 (AHRD V3.3 *** A0A2G2VI71_CAPBA)
Solyc03g031860.3	1749.35	157.726	-3.59185	down	5.06614e-21	Phytoene synthase 1,Pfam:PF00494
Solyc09g090130.3	0.08371	5.24686	5.78998	up	5.27321e-21	R2R3MYB transcription factor 15
Solyc11g071620.3	3.12286	19.4367	2.50732	up	5.27883e-21	aldehyde oxidase 1
Solyc02g069800.1	753.061	275.856	-1.57584	down	6.60343e-21	Alpha/beta-Hydrolases superfamily protein (AHRD V3.3 *** A0A2U1PVQ0_ARTAN)
Solyc03g123760.3	139.303	48.9823	-1.63642	down	8.08347e-21	phytoene desaturase
Solyc02g079040.3	57.6279	24.9006	-1.33865	down	8.72373e-21	Calmodulin binding protein-like (AHRD V3.3 *** A0A200QI92_9MAGN)
Solyc04g017690.3	654.222	349.604	-1.03379	down	9.95694e-21	Protein EARLY RESPONSIVE TO DEHYDRATION 15 (AHRD V3.3 *** A0A1U8FFS2_CAPAN)
Solyc04g076480.3	0.03683	2.21028	5.77838	up	1.01356e-20	MAP kinase kinase kinase 34
Solyc10g080940.3	64.9827	191.682	1.42929	up	1.04424e-20	Tubulin beta chain (AHRD V3.3 *** A0A1U8EJY6_CAPAN)
Solyc06g035610.3	0.27697	6.62961	4.44949	up	1.26279e-20	RNA-binding protein (AHRD V3.3 *-* Q941H9_TOBAC)
Solyc09g005620.4	110.929	41.1766	-1.55912	down	1.4182e-20	Glutaredoxin (AHRD V3.3 *** A0A200PX02_9MAGN)
Solyc02g094000.1	13.7235	62.2246	2.05182	up	1.43242e-20	EF_hand_5 domain-containing protein/EF_hand_6 domain-containing protein (AHRD V3.3 *** A0A1Q3B940_CEPFO)
Solyc01g107100.3	3.53308	52.1556	3.746	up	1.45875e-20	beta-1%2C4-xylosidase (AHRD V3.3 *** AT3G19615.1)
Solyc02g077710.1	1936.29	312.947	-2.75217	down	1.46031e-20	protein E6-like (AHRD V3.3 *-* A0A2I4DTB4_9ROSI)
Solyc04g079700.3	0.01967	5.01758	7.87509	up	1.46293e-20	Transducin/WD40 repeat-like superfamily protein (AHRD V3.3 *** A0A2U1PM75_ARTAN)
Solyc01g087840.3	0.7318	4.78177	2.58125	up	1.4707e-20	Subtilisin-like protease (AHRD V3.3 *** O82006_SOLLC)
Solyc04g071800.3	5.09752	25.9951	2.21732	up	1.68991e-20	Cytochrome P450 (AHRD V3.3 *-* A0A200Q069_9MAGN)
Solyc09g074270.3	33.6412	9.28927	-1.98668	down	1.78993e-20	Gibberellin receptor (AHRD V3.3 *** E3VJP7_9FABA)
Solyc02g088270.3	846.007	87.6333	-3.39461	down	1.8625e-20	hypothetical protein (DUF1997) (AHRD V3.3 *** AT5G39530.1)
Solyc05g008210.4	0.71458	8.7899	3.48705	up	1.90436e-20	Plastid movement impaired protein (AHRD V3.3 *** A0A2P5FK82_TREOI)
Solyc11g066840.3	69.5614	239.242	1.65136	up	2.07864e-20	Histone deacetylase HDT1 (AHRD V3.3 *** A0A2G2VQ39_CAPBA)
Solyc01g079260.4	96.8996	22.2926	-2.25233	down	2.67771e-20	WRKY transcription factor 23
Solyc08g080050.4	15.2484	47.0571	1.49465	up	3.1014e-20	PGR5-like protein 1A, chloroplastic (AHRD V3.3 *** A0A2G3AE69_CAPAN)
Solyc08g008330.3	127.412	40.502	-1.78017	down	3.82898e-20	hypothetical protein (AHRD V3.3 *** AT5G24165.2)
Solyc04g054256.1	0.28623	6.29173	4.33025	up	4.38668e-20	Cytochrome p450 (AHRD V3.3 *** A0A2K3NDQ9_TRIPR)
Solyc03g119540.3	1.58998	16.1168	3.20889	up	4.49928e-20	Zinc finger protein (AHRD V3.3 *** A0A200Q3F7_9MAGN)
Solyc06g053310.3	155.26	79.3049	-1.09809	down	4.52875e-20	Hydroxyacylglutathione hydrolase (AHRD V3.3 *** A0A2K3PCZ5_TRIPR)
Solyc01g095150.3	983.972	458.261	-1.23141	down	6.75204e-20	late embryogenesis-like protein
Solyc01g100520.3	374.211	154.805	-1.40204	down	7.23013e-20	Clp protease 2 proteolytic subunit
Solyc09g010110.3	178.595	63.8982	-1.61143	down	7.63968e-20	Chaperone protein dnaJ-related protein (AHRD V3.3 *** A0A2U1LP52_ARTAN)
Solyc06g068650.4	0.62875	11.8812	4.12041	up	9.18419e-20	4-coumarate:CoA ligase (AHRD V3.3 *** Q42879_LITER)
Solyc08g079730.2	0.47466	17.4214	5.06082	up	1.08694e-19	Protein DETOXIFICATION (AHRD V3.3 *** A0A2I4HQ16_9ROSI)
Solyc05g052300.4	0.07558	3.91402	5.60952	up	1.16901e-19	Amino acid transporter (AHRD V3.3 *** S8C1J4_9LAMI)
Solyc07g008360.2	0.12765	3.03678	4.44826	up	1.17185e-19	4-coumarate:CoA ligase (AHRD V3.3 *** Q42879_LITER)
Solyc08g029160.1	1224.12	398.941	-1.74422	down	1.18233e-19	Membrane steroid binding protein (AHRD V3.3 *** A0A1Y1HVR8_KLENI)
Solyc11g005650.1	52.4292	11.8602	-2.26757	down	1.20281e-19	Ubiquitin (AHRD V3.3 *** F2Z6M3_IPONI)
Solyc10g084760.3	60.9265	29.1159	-1.19358	down	1.48026e-19	E3 ubiquitin-protein ligase ubr3-like protein (AHRD V3.3 *** A0A2K3NLG7_TRIPR)
Solyc01g097280.2	0.67391	15.182	4.36184	up	1.95419e-19	Pathogenesis-related protein 4b (AHRD V3.3 *** A0A0H3TYE5_CAPAN)
Solyc08g067410.2	0.57544	8.57506	3.76652	up	2.00548e-19	3-ketoacyl-CoA synthase (AHRD V3.3 *** A0A2G2VGN5_CAPBA)
Solyc07g007780.3	59.8494	28.2436	-1.21253	down	2.08726e-19	Calmodulin-binding receptor-like cytoplasmic kinase 3 (AHRD V3.3 *** A0A1U8HFI8_CAPAN)
Solyc05g005740.3	0.4216	4.42912	3.26536	up	2.11184e-19	Potassium transporter (AHRD V3.3 *** A0A2G2VML6_CAPBA)
Solyc08g078180.1	1.97312	29.7578	3.79468	up	2.11487e-19	Ethylene Response Factor A.1
Solyc01g094360.3	0.98391	7.28939	2.762	up	2.42922e-19	MYB transcription factor (AHRD V3.3 *-* A0A0U3IU11_MESCR)
Solyc10g049710.2	267.557	115.04	-1.34566	down	2.49349e-19	ATP-dependent Clp protease proteolytic subunit (AHRD V3.3 *** A0A2G2YL68_CAPAN)
Solyc08g068730.1	3.11801	23.4958	2.78449	up	2.54243e-19	Tyramine n-hydroxycinnamoyl transferase (AHRD V3.3 *** Q5D8C0_CAPAN)
Solyc01g107590.3	9.89088	86.5023	2.99246	up	2.65853e-19	Cinnamyl alcohol dehydrogenase (AHRD V3.3 *** J7FMA4_NICAT)
Solyc08g006720.4	63.9754	19.7275	-1.8264	down	3.18489e-19	Glutathione peroxidase (AHRD V3.3 *** A0A1U8EXY8_CAPAN)
Solyc08g005050.4	17.433	49.0438	1.36321	up	3.43164e-19	transcription factor MYC2 (AHRD V3.3 *-* R4S7B4_NICAT)
Solyc02g093950.3	0.49609	4.65902	3.10933	up	3.47183e-19	Ankyrin repeat (AHRD V3.3 *** A0A200QY43_9MAGN)
Solyc10g005050.3	18.8935	59.8829	1.53359	up	3.46669e-19	Protein CURVATURE THYLAKOID 1B, chloroplastic (AHRD V3.3 *** A0A2G3BDB1_CAPCH)
Solyc09g090970.4	8.32458	135.502	3.90595	up	3.57631e-19	pathogenesis-related protein STH-2-like (AHRD V3.3 *** A0A1U7Y3H6_NICSY)
Solyc11g011920.2	40.7818	196.547	2.13493	up	3.57169e-19	Glutamate decarboxylase (AHRD V3.3 *** B1Q3F1_SOLLC)
Solyc06g071780.4	65.3373	18.2306	-1.9704	down	3.75032e-19	Drought induced 19 protein-like (AHRD V3.3 *** A0A200RD12_9MAGN)
Solyc12g098500.2	2.39902	15.5008	2.56611	up	4.16204e-19	Adenosylhomocysteinase (AHRD V3.3 *** I3QHX5_NICBE)
Solyc02g089680.4	77.2934	29.0575	-1.54313	down	4.32898e-19	Protein trichome birefringence-like 19 (AHRD V3.3 *** A0A2G3ABU9_CAPAN)
Solyc05g009080.4	2.36207	10.2036	1.98017	up	4.59731e-19	Cyclase/dehydrase family protein (AHRD V3.3 *** A0A2K3P6S6_TRIPR)
Solyc12g006140.2	0.28888	5.46229	4.11304	up	4.95997e-19	Cab-5 gene encoding chlorophyll a/b-binding protein
Solyc02g090360.3	483.199	83.4447	-2.66913	down	5.09117e-19	L-ascorbate oxidase-like protein (AHRD V3.3 *** A0A1U8FPI3_CAPAN)
Solyc06g059740.4	1033.69	287.088	-1.97925	down	5.78977e-19	Alcohol dehydrogenase (AHRD V3.3 *** A0A2U1MN94_ARTAN)
Solyc03g093140.3	1.94617	11.6484	2.45214	up	6.00672e-19	Glycerol-3-phosphate transporter 1-like protein (AHRD V3.3 *** A0A2K3PR18_TRIPR)
Solyc02g065050.1	0.88139	11.9975	3.63512	up	6.20463e-19	aspartic proteinase PCS1-like (AHRD V3.3 *** A0A2G3A5E0_CAPAN)
Solyc09g090020.4	2.09632	13.5142	2.55868	up	6.29256e-19	Germin-like protein subfamily 1 member 20 (AHRD V3.3 *** A0A2G2W1A8_CAPBA)
Solyc03g097050.3	46.068	12.0427	-2.06931	down	6.91894e-19	Cellulose synthase (AHRD V3.3 *** A0A2U1M9E5_ARTAN)
Solyc03g116360.2	11.1505	2.81255	-2.11226	down	6.94908e-19	Regulator of chromosome condensation (RCC1) family protein (AHRD V3.3 *** A0A1I9LLL7_ARATH)
Solyc01g111630.3	26.7798	100.375	1.77464	up	8.54076e-19	glycerate dehydrogenase (AHRD V3.3 *** A0A2I4EWU8_9ROSI)
Solyc01g090693.1	146.33	41.4456	-1.94556	down	8.90811e-19	3-hydroxyisobutyryl-CoA hydrolase-like protein 1, mitochondrial (AHRD V3.3 *** A0A1U8EBI0_CAPAN)
Solyc03g096900.4	2.22273	8.80359	1.85574	up	9.55902e-19	GTP pyrophosphokinase (AHRD V3.3 *** A0A2K3NQK0_TRIPR)
Solyc11g021363.1	11.6861	2.15756	-2.57305	down	9.7401e-19	Retrovirus-related Pol polyprotein from transposon TNT 1-94 (AHRD V3.3 *-* A0A2K3MQA9_TRIPR)
Solyc02g089530.3	26.7101	4.70144	-2.63885	down	9.78536e-19	Unknown protein
Solyc03g123630.4	17.2889	145.099	2.93256	up	1.02665e-18	pectin methylesterase pmeu1
Solyc01g090697.1	82.4145	22.4117	-2.00384	down	1.0471e-18	3-hydroxyisobutyryl-CoA hydrolase-like protein 1, mitochondrial (AHRD V3.3 *** A0A1U8EBI0_CAPAN)
Solyc02g078250.4	0.04727	8.35476	7.30495	up	1.04913e-18	CASP-like protein (AHRD V3.3 *** A0A218WXP0_PUNGR)
Solyc07g006340.3	39.2814	15.8165	-1.44179	down	1.0822e-18	Acyl-CoA N-acyltransferases (NAT) superfamily protein (AHRD V3.3 *** A0A2U1QH18_ARTAN)
Solyc01g108490.3	3.58129	36.5171	3.22148	up	1.0928e-18	Carboxypeptidase (AHRD V3.3 *** A0A1U8E723_CAPAN)
Solyc06g076490.3	5.62711	24.5613	1.99305	up	1.13087e-18	serine/threonine-protein kinase pakD (AHRD V3.3 --* XP_021278037.1)
Solyc08g080670.1	1.95803	53.6594	4.65357	up	1.19311e-18	Pathogenesis-related 5-like protein
Solyc01g096510.2	1.36689	28.8649	4.27137	up	1.24819e-18	Sigma factor binding protein 1, chloroplastic (AHRD V3.3 *** A0A2G2W6X7_CAPBA)
Solyc10g083740.3	16.619	47.4491	1.38363	up	1.24528e-18	60S ribosomal protein L24 (AHRD V3.3 *** A0A2G2VU23_CAPBA)
Solyc03g020030.3	0.13093	7.44842	5.69251	up	1.39013e-18	Proteinase inhibitor type-2 (AHRD V3.3 *** A0A2G3A0T9_CAPAN)
Solyc01g074030.3	1.67091	9.90233	2.43302	up	1.44076e-18	Beta-glucosidase (AHRD V3.3 *** Q43014_PRUAV)
Solyc12g007030.3	2.11113	22.0216	3.25597	up	1.46181e-18	Aldehyde dehydrogenase (AHRD V3.3 *** Q70T30_BIXOR)
Solyc04g071610.4	31648.4	10898.2	-1.66465	down	1.49342e-18	Abscicic acid stress ripening 1
Solyc10g009210.4	30.7683	10.2363	-1.71772	down	1.48835e-18	Calmodulin binding protein-like (AHRD V3.3 *** A0A200QI92_9MAGN)
Solyc12g005820.3	4.259	25.2329	2.4367	up	1.4922e-18	transmembrane protein (AHRD V3.3 *** AT3G21710.2)
Solyc02g077370.1	5.70136	47.6216	2.93795	up	1.62931e-18	Ethylene Response Factor C.5
Solyc09g059430.3	12.1566	42.1804	1.66394	up	1.63728e-18	RPM1-interacting protein 4 (AHRD V3.3 *** A0A1P8SF00_NICBE)
Solyc08g014370.1	4.91162	28.5118	2.40512	up	1.68806e-18	Cysteine/Histidine-rich C1 domain family protein (AHRD V3.3 *-* Q9SL28_ARATH)
Solyc01g108250.3	124.14	57.0509	-1.24979	down	1.77252e-18	DEM2
Solyc12g008510.2	0.74569	5.8061	2.83377	up	1.80535e-18	hexokinase 3
Solyc02g063440.3	19.6238	63.777	1.57072	up	1.83355e-18	Unknown protein
Solyc02g086452.1	63.6415	19.8944	-1.80478	down	1.83472e-18	titin isoform X3 (AHRD V3.3 *-* XP_004232326.1)
Solyc01g087580.3	2.25976	21.3141	3.10638	up	2.03525e-18	hypothetical protein (AHRD V3.3 *-* AT3G57450.1)
Solyc03g080150.3	0.43101	15.4365	5.02914	up	2.12014e-18	Peroxidase (AHRD V3.3 *** K4BHZ1_SOLLC)
Solyc10g009430.3	8.58289	2.07231	-2.17687	down	2.17369e-18	O-acyltransferase WSD1-like (AHRD V3.3 *** A0A2I4EG31_9ROSI)
Solyc12g010910.2	0.63281	11.4049	4.03915	up	2.34135e-18	Phospholipase A1-IIdelta (AHRD V3.3 *** A0A2G2YTM0_CAPAN)
Solyc10g054440.3	99.183	252.498	1.21723	up	2.51417e-18	arginine decarboxylase 1
Solyc08g082090.1	27.2551	86.7762	1.53944	up	2.63798e-18	Avr9/Cf-9 rapidly elicited protein 194 (AHRD V3.3 *** Q9FQZ4_TOBAC)
Solyc12g036800.1	7.68138	92.5572	3.46013	up	2.64157e-18	Receptor like protein (AHRD V3.3 *-* A2V882_TOBAC)
Solyc11g006960.2	83.3717	39.2456	-1.21524	down	3.04323e-18	spectrin beta chain%2C brain (AHRD V3.3 *** AT5G22450.3)
Solyc07g042080.4	24.5181	10.9306	-1.29622	down	3.34358e-18	Inter-alpha-trypsin inhibitor heavy chain-like protein (AHRD V3.3 *** Q8L798_ARATH)
Solyc07g008020.3	1.2444	16.7453	3.61293	up	3.41226e-18	auxin-regulated 35
Solyc01g090200.4	45.2655	22.595	-1.13274	down	3.70536e-18	Glycine-tRNA ligase (AHRD V3.3 *** A0A2U1L4F3_ARTAN)
Solyc03g121660.3	90.6815	44.6198	-1.15317	down	4.14223e-18	Protein indeterminate-domain 7 (AHRD V3.3 *** A0A2G2V8T0_CAPBA)
Solyc08g078950.3	3.11747	16.7567	2.29285	up	4.27744e-18	NIT1
Solyc08g005440.3	0.11355	1.74914	3.81044	up	4.46618e-18	Disease resistance protein (AHRD V3.3 *** A0A200QXA3_9MAGN)
Solyc03g119610.1	26.7748	74.0248	1.33628	up	4.53498e-18	hypothetical protein (AHRD V3.3 *** AT1G13360.1)
Solyc09g083280.3	0.45376	7.4271	3.89703	up	5.45071e-18	auxin-regulated IAA1
Solyc04g007030.4	0.11302	1.81122	3.86965	up	6.58383e-18	Disease resistance protein (AHRD V3.3 *** A0A2U1N8H9_ARTAN)
Solyc07g065120.3	171.027	67.6291	-1.46986	down	7.04843e-18	Glycerophosphodiester phosphodiesterase GDPDL4 (AHRD V3.3 *** A0A2G2Z5P4_CAPAN)
Solyc11g011990.2	62.404	25.41	-1.42457	down	7.6577e-18	plastid terminal oxidase
Solyc02g067920.4	36.0644	15.9449	-1.30589	down	1.05358e-17	Alpha/beta-Hydrolases superfamily protein (AHRD V3.3 *** Q9LY90_ARATH)
Solyc02g091930.3	8.14444	24.5085	1.46041	up	1.11718e-17	Homeobox-leucine zipper protein HOX27 (AHRD V3.3 *** A0A2G3D8F8_CAPCH)
Solyc05g023750.3	58.5088	31.6996	-1.01405	down	1.11964e-17	Adp-ribosylation factor gtpase-activating protein agd3 (AHRD V3.3 *** A0A314LCP5_NICAT)
Solyc09g090150.4	0	92.9284	15.735	up	1.18498e-17	Seed storage protein (AHRD V3.3 *** Q2TPW5_9ROSI)
Solyc01g098860.3	0.27154	15.136	5.68691	up	1.2626e-17	Glycoprotein membrane GPI-anchored (AHRD V3.3 *** A0A2U1LIH4_ARTAN)
Solyc11g067250.3	0	8.0555	12.7034	up	1.36496e-17	Poly [ADP-ribose] polymerase (AHRD V3.3 *** A0A2G2Y1R0_CAPAN)
Solyc06g076400.3	8.06157	32.194	1.86543	up	1.52116e-17	Protein phosphatase 2C (AHRD V3.3 *** A0A2U1KC05_ARTAN)
Solyc02g090870.1	6.67307	32.0958	2.13595	up	1.58859e-17	hypothetical protein (AHRD V3.3 *** AT5G67020.1)
Solyc08g006880.3	15.1612	39.9684	1.26942	up	1.77233e-17	ABC transporter (AHRD V3.3 *** A0A200R061_9MAGN)
Solyc10g083720.3	189.144	62.2941	-1.72887	down	1.78746e-17	Pyruvate kinase (AHRD V3.3 *** A0A1U8EAH7_CAPAN)
Solyc08g060970.4	4.1925	36.418	2.9855	up	1.8083e-17	polygalacturonase AF118567
Solyc12g098490.2	0.149	6.89717	5.38716	up	1.8325e-17	Serine hydroxymethyltransferase (AHRD V3.3 *** A0A2G3CI35_CAPCH)
Solyc11g011110.3	1.14767	17.4216	3.79447	up	1.86577e-17	GDSL esterase/lipase (AHRD V3.3 *** A0A1U8GTX9_CAPAN)
Solyc04g064710.3	0	14.2772	12.7079	up	1.92364e-17	Alcohol dehydrogenase (AHRD V3.3 *** Q42953_TOBAC)
Solyc08g080750.4	0.772	8.75083	3.3728	up	1.97455e-17	LURP-one-like protein (AHRD V3.3 *** A0A1P8AWJ7_ARATH)
Solyc02g087740.3	146.616	53.8404	-1.57522	down	2.00275e-17	Plant cysteine oxidase 2 (AHRD V3.3 *** A0A2G3AC71_CAPAN)
Solyc07g007130.1	47.9019	130.729	1.31996	up	2.14693e-17	NHL domain protein (AHRD V3.3 *** A0A1P8BDM5_ARATH)
Solyc12g096930.2	0	23.9551	12.7757	up	2.22972e-17	Peroxygenase (AHRD V3.3 *** A0A2G3B4S5_CAPCH)
Solyc02g063330.3	0.31949	3.06839	3.13138	up	2.28533e-17	Protein kinase superfamily protein (AHRD V3.3 *** A0A2U1NMG2_ARTAN)
Solyc10g081150.3	70.7805	32.2604	-1.26261	down	2.31079e-17	COP9 signalosome complex subunit 2 (AHRD V3.3 *** A0A2G2YNH5_CAPAN)
Solyc10g078410.2	0.1628	3.5424	4.30835	up	2.33785e-17	F-box protein (AHRD V3.3 *** A0A1U8E9P8_CAPAN)
Solyc05g009950.3	1.57254	13.1453	2.93272	up	2.35641e-17	Cytochrome b561 (AHRD V3.3 *** A0A200Q8Q9_9MAGN)
Solyc02g064950.3	74.2803	29.4011	-1.46808	down	2.55098e-17	CBS domain-containing protein (AHRD V3.3 *** A0A1Q3DGW2_CEPFO)
Solyc10g055800.2	98.3654	871.724	3.02168	up	2.5665e-17	Chitinase (AHRD V3.3 *** B9VRK7_CAPAN)
Solyc09g064720.3	299.66	102.791	-1.67101	down	2.62878e-17	endo-1,31,4-beta-D-glucanase-like (AHRD V3.3 *** A0A2I4F2X5_9ROSI)
Solyc07g047800.3	2117.95	539.707	-2.09713	down	2.74339e-17	NAD(P)-binding Rossmann-fold superfamily protein (AHRD V3.3 *** Q9SG99_ARATH),Pfam:PF13561
Solyc08g006730.1	1.26768	26.8557	4.27582	up	3.04177e-17	Tyramine N-feruloyltransferase 10/30 (AHRD V3.3 *** A0A2G2VBA1_CAPBA)
Solyc10g075090.3	476.183	110.754	-2.23298	down	3.1144e-17	Non-specific lipid-transfer protein (AHRD V3.3 *** K4D1V1_SOLLC)
Solyc05g005960.3	2.35522	10.8982	2.07938	up	3.18037e-17	Protein NRT1/ PTR FAMILY 1.2 (AHRD V3.3 *** A0A1J3DU78_NOCCA)
Solyc07g005820.3	0	11.3756	13.0311	up	3.18149e-17	Heat shock 70 kDa protein (AHRD V3.3 *** A0A2G2WB37_CAPBA)
Solyc12g007230.2	10.3678	34.8168	1.61612	up	3.32824e-17	auxin-regulated IAA8
Solyc08g079160.3	0	12.3258	12.6405	up	3.38562e-17	Vacuolar-processing enzyme (AHRD V3.3 *** A0A2G2XLA7_CAPBA)
Solyc02g069420.4	54.2357	11.6279	-2.3461	down	3.4667e-17	Phospholipid-transporting ATPase (AHRD V3.3 *** A0A2G2Y2S2_CAPAN)
Solyc04g072250.4	0	32.0992	12.8999	up	3.53137e-17	17.5 kDa class I heat shock protein (AHRD V3.3 *-* A0A2G3CNC4_CAPCH)
Solyc03g120720.3	63.1066	24.9705	-1.46655	down	3.65936e-17	Protein disulfide isomerase-like 1-5 (AHRD V3.3 *** A0A2G2WP56_CAPBA)
Solyc12g044954.1	1.70661	29.8466	4.01078	up	3.92547e-17	Cytochrome (AHRD V3.3 *** A0A2G2Y725_CAPAN)
Solyc07g062500.3	7.32487	36.9698	2.20343	up	4.09897e-17	Cytochrome (AHRD V3.3 *** A0A2G2WF27_CAPBA)
Solyc07g053050.1	13.0311	68.0983	2.25586	up	4.28043e-17	Calcium-binding protein PBP1 (AHRD V3.3 *** A0A1U8HB91_CAPAN)
Solyc01g097810.3	106.999	46.9617	-1.31567	down	4.30595e-17	zeta-carotene desaturase
Solyc04g079960.1	39.2326	7.90851	-2.43427	down	5.00688e-17	geranylgeranyl pyrophosphate synthase 2
Solyc04g007210.3	12.8934	40.114	1.50854	up	5.13456e-17	Zinc finger protein CONSTANS-LIKE 7 (AHRD V3.3 *** A0A2G2VK65_CAPBA)
Solyc05g008430.4	83.4918	44.1501	-1.04826	down	5.20836e-17	BRO1 domain (AHRD V3.3 *** A0A200QUU8_9MAGN)
Solyc12g006420.2	68.9773	37.3142	-1.01534	down	5.20086e-17	protein PAT1 homolog 1-like (AHRD V3.3 *** A0A2I4EXG6_9ROSI)
Solyc03g026370.1	5.75967	34.4915	2.45145	up	5.68455e-17	Peptidoglycan-binding LysM domain-containing protein (AHRD V3.3 *** A0A2U1MKY7_ARTAN)
Solyc10g081570.3	710.518	191.262	-2.01871	down	5.7382e-17	Marmande
Solyc01g099640.4	25.2206	5.44479	-2.33715	down	5.77359e-17	Unknown protein
Solyc05g007070.2	374.996	172.12	-1.25176	down	6.17367e-17	Alpha-amylase (AHRD V3.3 *** A0A2G2YEB6_CAPAN)
Solyc02g087210.3	77.1541	16.9149	-2.31788	down	6.39026e-17	Zinc finger AN1 domain-containing stress-associated protein 12 (AHRD V3.3 *** A0A2G2XID2_CAPBA)
Solyc06g065900.4	122.985	61.845	-1.12136	down	6.38541e-17	Serine-rich protein (AHRD V3.3 *** Q8L8M8_ARATH)
Solyc07g006220.2	939.035	491.517	-1.06307	down	6.45537e-17	UDP-glucuronate 4-epimerase 4 (AHRD V3.3 *** A0A1U8F5Z6_CAPAN)
Solyc07g065930.3	19.7717	77.1321	1.83195	up	6.70638e-17	BTB/POZ domain-containing protein (AHRD V3.3 *** A0A1U8HLU2_CAPAN)
Solyc05g024410.4	109.436	53.0224	-1.17351	down	7.08952e-17	Nitrile-specifier protein 4 (AHRD V3.3 *** A0A2G2ZQF7_CAPAN)
Solyc07g150103.1	67.3223	367.919	2.31556	up	7.32613e-17	early nodulin-like protein 1 (AHRD V3.3 *** A0A2I4F529_9ROSI)
Solyc02g092460.3	24.4465	9.45508	-1.49789	down	7.58528e-17	BTB/POZ and TAZ domain-containing protein 4 (AHRD V3.3 *** A0A2G2XGZ7_CAPBA)
Solyc10g018300.3	12.6317	84.1954	2.60139	up	7.88044e-17	Transketolase (AHRD V3.3 *** A0A200R9X0_9MAGN)
Solyc05g009370.4	89.7362	31.2337	-1.65002	down	8.75242e-17	50S ribosomal protein L15 (AHRD V3.3 *** A0A2G2YCB4_CAPAN)
Solyc06g075180.1	61.5069	192.459	1.51485	up	8.9499e-17	60S ribosomal protein L12 (AHRD V3.3 *** Q6RJY1_CAPAN)
Solyc07g065990.1	0.93482	14.5338	3.84711	up	9.20212e-17	oleosin S1-2-like (AHRD V3.3 *** XP_010324233.1)
Solyc01g018020.3	0.0378	1.82369	5.45568	up	9.83382e-17	Transketolase (AHRD V3.3 *** A0A200R5S8_9MAGN)
Solyc10g085910.2	62.1707	31.0741	-1.13038	down	1.02441e-16	Heavy metal transport/detoxification superfamily protein (AHRD V3.3 *-* B6T8A4_MAIZE)
Solyc08g082110.4	1.16333	14.5054	3.50497	up	1.12798e-16	WRKY transcription factor 54
Solyc12g014420.2	1.20721	25.2322	4.25197	up	1.20327e-16	Glucan endo-1,3-beta-glucosidase 3 (AHRD V3.3 *** A0A1J3FSS7_NOCCA)
Solyc10g006130.1	77.2651	243.524	1.52916	up	1.33661e-16	EAR motif SlERF36
Solyc07g040720.3	77.6993	40.669	-1.06324	down	1.46947e-16	Casein kinase (AHRD V3.3 *** A2I5G0_BETVU)
Solyc11g008720.3	50.4748	4.42909	-3.63175	down	1.51506e-16	Beta-glucosidase (AHRD V3.3 *** A0A2G2VEH4_CAPBA)
Solyc02g093250.3	1.14963	16.4824	3.71882	up	1.52261e-16	Caffeoyl-CoA O-methyltransferase (AHRD V3.3 *** A0A1U8FPA5_CAPAN)
Solyc12g010920.2	0.04278	93.5027	10.9618	up	1.57472e-16	Oleosin (AHRD V3.3 *** A0A2G2YTI7_CAPAN)
Solyc05g006640.4	63.3752	30.5631	-1.18033	down	1.60031e-16	Phospholipid-transporting ATPase (AHRD V3.3 *** A0A1U8EVI0_CAPAN)
Solyc04g081960.1	21.1392	6.35139	-1.86299	down	1.62053e-16	Syringolide-induced protein 14-1-1 (AHRD V3.3 *** A0A2K3M7L2_TRIPR)
Solyc02g082930.3	74.6805	205.41	1.332	up	1.83271e-16	acidic extracellular 27 kD chitinase
Solyc11g008440.3	117.953	34.193	-1.91528	down	1.9283e-16	Amino acid transporter (AHRD V3.3 *** A0A200R5Q3_9MAGN)
Solyc06g051800.3	390.183	50.5625	-3.06844	down	1.94415e-16	expansin 1
Solyc12g096500.2	4.71863	26.84	2.37493	up	2.034e-16	Zinc finger protein CONSTANS-LIKE 4 (AHRD V3.3 *** A0A2G2VJD2_CAPBA)
Solyc12g056220.2	48.8792	178.184	1.73364	up	2.08394e-16	plasma membrane intrinsic protein 1.3
Solyc12g015740.2	29.4233	11.1632	-1.526	down	2.10186e-16	Transmembrane emp24 domain-containing protein p24beta2 (AHRD V3.3 *** A0A2G2ZY86_CAPAN)
Solyc09g008430.4	39.8181	19.1444	-1.18682	down	2.18688e-16	CHY zinc finger family protein, expressed (AHRD V3.3 *** Q337P2_ORYSJ)
Solyc02g086454.1	82.6977	30.3218	-1.57403	down	2.25437e-16	titin isoform X6 (AHRD V3.3 *-* XP_010316304.1)
Solyc02g093270.4	14.7172	155.823	3.28107	up	2.30271e-16	caffeoyl-CoA O-methyltransferase
Solyc07g007410.4	26.103	89.4511	1.64421	up	2.33169e-16	Leucine-rich repeat (AHRD V3.3 *-* A0A200R908_9MAGN)
Solyc06g053710.3	297.948	69.0785	-2.23243	down	2.55463e-16	ethylene receptor homolog (ETR4)
Solyc04g079790.3	101.055	49.5513	-1.15875	down	2.62509e-16	30S ribosomal protein S9 protein (AHRD V3.3 *** A0A2U1PM70_ARTAN)
Solyc03g119210.1	5.53301	37.5087	2.63113	up	2.73482e-16	Bifunctional inhibitor/plant lipid transfer protein/seed storage helical domain (AHRD V3.3 *** A0A200Q3B5_9MAGN)
Solyc01g067090.4	8.98136	3.59277	-1.45103	down	2.75598e-16	Arginine-glutamic acid dipeptide repeat protein (AHRD V3.3 *-* Q8GZA1_ARATH)
Solyc07g150104.1	36.2422	185.218	2.21924	up	2.78422e-16	early nodulin-like protein 1 (AHRD V3.3 *** A0A2I4F529_9ROSI)
Solyc06g007440.4	9.51878	1.67775	-2.6336	down	2.91169e-16	Non-specific serine/threonine protein kinase (AHRD V3.3 *** A0A2G3C4Q5_CAPCH)
Solyc10g083580.2	643.914	116.847	-2.58561	down	2.96174e-16	PHYTOSULFOKINE 3 PRECURSOR (AHRD V3.3 *-* AT3G44735.2)
Solyc04g080550.4	16.3852	3.92032	-2.19056	down	2.99551e-16	Isoflavone reductase-like protein (AHRD V3.3 *** A0A2G2V5Y4_CAPBA)
Solyc07g062130.3	49.3365	23.8101	-1.182	down	3.05394e-16	trifunctional UDP-glucose 4,6-dehydratase/UDP-4-keto-6-deoxy-D-glucose 3,5-epimerase/UDP-4-keto-L-rhamnose-reductase RHM1 (AHRD V3.3 *** A0A2I4GY66_9ROSI)
Solyc10g083650.1	548.965	114.127	-2.39022	down	3.24151e-16	Peroxiredoxin-2E, chloroplastic (AHRD V3.3 *** A0A2G2YMS7_CAPAN)
Solyc09g097850.1	288.581	108.615	-1.53638	down	3.2766e-16	Cysteine proteinase inhibitor (AHRD V3.3 *** A0A2G3BAN0_CAPCH)
Solyc06g083580.4	3.03065	10.9527	1.72373	up	3.41819e-16	Pectate lyase (AHRD V3.3 *** A0A2G3CC63_CAPCH)
Solyc09g089610.3	13.9798	5.17359	-1.56075	down	3.48288e-16	ethylene receptor-like protein (ETR6)
Solyc02g070040.1	1.62045	10.0194	2.50193	up	3.6318e-16	ethylene-responsive nuclear protein / ethylene-regulated nuclear protein (ERT2) (AHRD V3.3 *-* AT4G20880.1)
Solyc10g018015.1	37.9851	10.1765	-2.03364	down	3.63586e-16	Unknown protein
Solyc01g087810.2	0.89316	8.80758	3.17957	up	3.95404e-16	Subtilisin-like protease (AHRD V3.3 *** O82777_SOLLC)
Solyc09g075420.3	72.9368	30.8074	-1.37213	down	4.0289e-16	ethylene response factor E.1
Solyc12g006970.1	285.432	73.8684	-2.08341	down	4.05847e-16	Unknown protein
Solyc04g007380.3	0.53881	6.37992	3.4454	up	4.21673e-16	Receptor-like protein kinase (AHRD V3.3 *** D3G6F0_CAPAN)
Solyc02g077470.4	43.443	18.0946	-1.39324	down	4.26338e-16	OPA3-like protein (AHRD V3.3 *** A0A2I4G3K5_9ROSI)
Solyc09g083190.3	1.20472	13.6132	3.36133	up	4.27278e-16	NAD(P)H dehydrogenase 18 (AHRD V3.3 *** A0A0F7CYQ9_9ROSI)
Solyc04g082500.4	28.0416	10.3508	-1.56663	down	4.37815e-16	Protein kinase APK1B, chloroplastic (AHRD V3.3 *** A0A2G2X1F2_CAPBA)
Solyc05g005570.3	2.45629	45.6445	4.07794	up	4.46503e-16	BURP domain (AHRD V3.3 *** A0A200QH65_9MAGN)
Solyc04g074440.1	4.42599	64.3732	3.72273	up	4.65988e-16	Protein EXORDIUM-like 1 (AHRD V3.3 *** A0A2G2ZQI6_CAPAN)
Solyc09g092380.3	2883.74	467.209	-2.7492	down	5.08126e-16	S-adenosyl-l-homocysteine hydrolase
Solyc03g083920.1	27.6869	0	-12.2704	down	5.09732e-16	protein FAR1-RELATED SEQUENCE 5-like (AHRD V3.3 *-* A0A2I4GR03_9ROSI)
Solyc06g065500.4	40.4544	19.6618	-1.16935	down	5.44958e-16	Pentatricopeptide repeat (AHRD V3.3 *** A0A200QIV7_9MAGN)
Solyc01g097470.4	12.0676	103.147	2.97201	up	6.04046e-16	Neurogenic locus notch-like protein (AHRD V3.3 *** F4JIF2_ARATH)
Solyc01g104400.3	1.44575	16.0064	3.33267	up	6.2523e-16	Basic blue protein (AHRD V3.3 *** A0A1U8E747_CAPAN)
Solyc11g013270.2	0.11343	2.81029	4.50705	up	6.37741e-16	O-fucosyltransferase (AHRD V3.3 *** A0A2P5CFH3_PARAD)
Solyc12g055840.2	2.22547	32.5318	3.73182	up	6.71325e-16	Glucan endo-1,3-beta-glucosidase 10 (AHRD V3.3 *** A0A1U8F6Q1_CAPAN)
Solyc09g015830.3	263.954	127.203	-1.18427	down	7.37946e-16	Receptor protein kinase-like protein (AHRD V3.3 *** Q8VZH5_CAPAN)
Solyc05g009280.4	0.12736	2.45627	4.14254	up	7.57981e-16	3-ketoacyl-CoA synthase (AHRD V3.3 *** A0A1U8EJW1_CAPAN)
Solyc10g007040.3	4.61674	0.90181	-2.48299	down	7.92775e-16	Core-2/I-branching beta-1,6-N-acetylglucosaminyltransferase family protein (AHRD V3.3 *** A0A2U1M9T8_ARTAN)
Solyc01g103430.4	55.5093	136.131	1.16306	up	8.53155e-16	Shaggy-related protein kinase kappa (AHRD V3.3 *** A0A2G3BUT0_CAPCH)
Solyc03g025810.4	0.60582	10.823	4.03077	up	9.18234e-16	Low-temperature-induced 65 kDa protein (AHRD V3.3 *-* LTI65_ARATH)
Solyc06g069040.4	34.7898	92.8061	1.28624	up	9.21846e-16	glutathione S-transferase T4
Solyc01g067620.3	0.2181	3.33368	3.81176	up	9.46843e-16	2-oxoglutarate (2OG) and Fe(II)-dependent oxygenase superfamily protein (AHRD V3.3 *** A0A2U1MX13_ARTAN)
Solyc01g096420.3	3.13181	21.6192	2.65312	up	9.73145e-16	NADPH quinone oxidoreductase (AHRD V3.3 *** A0A2K3LWY2_TRIPR)
Solyc01g065980.4	456.844	116.187	-2.09955	down	9.81543e-16	Ethylene Response Factor E.4
Solyc03g082620.4	14.382	60.0693	1.92844	up	1.06008e-15	Metal-nicotianamine transporter YSL1 (AHRD V3.3 *** A0A2G2X7E8_CAPBA)
Solyc01g100320.3	377.829	205.842	-1.00462	down	1.09418e-15	Disulfide-isomerase-like protein (AHRD V3.3 *** B3TLY7_ELAGV)
Solyc09g015840.4	197.758	94.4672	-1.19519	down	1.13962e-15	receptor-like protein kinase FERONIA (AHRD V3.3 *-* A0A2I4E4Q0_9ROSI)
Solyc10g075103.1	322.547	72.8923	-2.27419	down	1.22802e-15	Non-specific lipid-transfer protein (AHRD V3.3 *** K4D1V1_SOLLC)
Solyc01g107890.3	0.04075	1.65699	5.20856	up	1.24421e-15	Filament-like plant protein 7 (AHRD V3.3 *** A0A314KPZ1_NICAT)
Solyc07g006870.4	0	10.1795	11.8182	up	1.28364e-15	Xyloglucan endotransglucosylase/hydrolase (AHRD V3.3 *** A0A1U8HGQ4_CAPAN)
Solyc02g091390.3	0	23.4912	12.0646	up	1.3342e-15	cold-regulated protein (AHRD V3.3 *** AT3G03341.1)
Solyc02g077790.1	32.8331	1.86547	-4.26094	down	1.35698e-15	Unknown protein
Solyc06g061027.1	0.61298	7.32245	3.45444	up	1.40242e-15	Cytochrome P450 (AHRD V3.3 *** A0A200PQ40_9MAGN)
Solyc08g007770.4	39.2238	95.6081	1.15504	up	1.41033e-15	PGRL1A transmembrane protein (AHRD V3.3 *** A0A0F7GZ28_9ROSI)
Solyc02g069570.3	12.2552	5.34713	-1.32614	down	1.41447e-15	Pentatricopeptide repeat-containing protein, chloroplastic (AHRD V3.3 *** A0A1U8FUD9_CAPAN)
Solyc11g071430.1	1.23128	6.05158	2.16342	up	1.4672e-15	Immunity to Fusarium wilt race 2
Solyc12g008350.3	2.42274	14.227	2.42126	up	1.47032e-15	dehydration responsive element binding protein 2
Solyc01g150144.1	0.10504	5.30424	5.53222	up	1.47962e-15	Alpha/beta-Hydrolases superfamily protein (AHRD V3.3 *** A0A2U1MWY4_ARTAN)
Solyc08g074390.3	2.93038	16.3259	2.34553	up	1.47899e-15	Glucan endo-1,3-beta-glucosidase 5 (AHRD V3.3 *** A0A1U8GSD0_CAPAN)
Solyc01g095690.2	0.92441	4.07547	2.01236	up	1.49612e-15	Pentatricopeptide repeat-containing protein, mitochondrial (AHRD V3.3 *** A0A2G2YY96_CAPAN)
Solyc02g084850.3	0.19239	18.9429	6.50392	up	1.51774e-15	Abscisic acid and environmental stress-inducible protein TAS14 (AHRD V3.3 --* TAS14_SOLLC)
Solyc01g086670.3	0.24271	6.49938	4.60701	up	1.5366e-15	Unknown protein
Solyc06g005170.3	18.6067	66.1217	1.69616	up	1.57982e-15	mitogen-activated protein kinase 3
Solyc11g011275.1	7.67911	1.66703	-2.33413	down	1.60755e-15	Retrovirus-related Pol polyprotein from transposon TNT 1-94 (AHRD V3.3 *-* A0A2K3MQA9_TRIPR)
Solyc01g108030.4	203.136	84.4373	-1.39369	down	1.62122e-15	Methylcrotonoyl-CoA carboxylase beta chain, mitochondrial (AHRD V3.3 *** A0A1U8DZI7_CAPAN)
Solyc09g015070.3	0	8.88167	11.8205	up	1.63627e-15	NAD(P)-linked oxidoreductase superfamily protein (AHRD V3.3 *** A0A2U1N452_ARTAN)
Solyc11g005660.2	45.0079	19.6187	-1.32756	down	1.82324e-15	Serine/threonine-protein kinase (AHRD V3.3 *** A0A0K0XQY4_TOBAC)
Solyc11g010390.1	33.6991	162.569	2.13614	up	1.96698e-15	Unknown protein
Solyc05g054890.4	1.12893	10.5138	3.09554	up	2.02466e-15	ABC transporter G family member (AHRD V3.3 *** A0A2K3PJ14_TRIPR)
Solyc11g005770.2	3.94058	20.7895	2.26727	up	2.06028e-15	Pectinesterase (AHRD V3.3 *** A0A2I4GT13_9ROSI)
Solyc01g099980.4	2.67596	12.0989	2.0504	up	2.09424e-15	Enolase (DUF1399) (AHRD V3.3 *-* F4I3L9_ARATH)
Solyc11g072510.3	3.85482	16.8263	1.9946	up	2.09587e-15	NAD(P)-binding Rossmann-fold superfamily protein (AHRD V3.3 *** A0A2U1MHS5_ARTAN)
Solyc04g071890.3	19.9756	160.579	2.87459	up	2.20212e-15	Peroxidase (AHRD V3.3 *** K4BTH6_SOLLC)
Solyc09g008350.3	5.44256	19.5083	1.70942	up	2.26387e-15	ACT domain-containing protein (AHRD V3.3 *** A0A1Q3AQY2_CEPFO)
Solyc02g080570.3	29.6452	15.2111	-1.09101	down	2.51335e-15	Soluble starch synthase (AHRD V3.3 *** C7F7H9_SOLTU)
Solyc06g007140.4	17.8267	3.26129	-2.57384	down	2.58408e-15	Omega-3 fatty acid desaturase (AHRD V3.3 *** A9LNM9_SOLLC)
Solyc09g097760.3	12.8836	113.776	3.01932	up	2.74943e-15	Glycine-rich protein (AHRD V3.3 *-* A0A2G2W2G9_CAPBA)
Solyc11g005380.2	190.217	88.7061	-1.22957	down	2.85505e-15	Trihelix transcription factor GTL1 (AHRD V3.3 *** A0A2G2VFX7_CAPBA)
Solyc01g066430.3	46.9285	183.344	1.83853	up	2.89391e-15	RING-H2 finger protein ATL2-like (AHRD V3.3 *** A0A2I4E8K9_9ROSI)
Solyc12g096080.2	0	8.33832	11.9689	up	2.89558e-15	Glycosyltransferase (AHRD V3.3 *** A0A2U1QCQ5_ARTAN)
Solyc09g074670.4	28.9372	14.2808	-1.14837	down	2.96587e-15	Zinc finger, CW-type (AHRD V3.3 *-* A0A2U1Q0I4_ARTAN)
Solyc01g102490.3	72.1367	32.9012	-1.26095	down	3.01083e-15	NADPH:adrenodoxin oxidoreductase, mitochondrial (AHRD V3.3 *** A0A2G2XXN3_CAPAN)
Solyc09g011740.4	75.9258	28.0224	-1.56462	down	3.08514e-15	Phosphatidylinositol:ceramide inositolphosphotransferase (AHRD V3.3 *** A0A1U8EEU4_CAPAN)
Solyc07g007710.4	0	30.7959	11.6921	up	3.11057e-15	Defensin protein (AHRD V3.3 *** B1N680_SOLLC),Pfam:PF00304
Solyc01g091690.3	201.236	87.1907	-1.33437	down	3.19749e-15	S-adenosyl-L-methionine-dependent methyltransferases superfamily protein (AHRD V3.3 *** A0A2U1NM08_ARTAN)
Solyc04g009800.3	133.429	68.7899	-1.08388	down	3.32287e-15	Calcium dependent protein kinase (AHRD V3.3 *** E1CFU1_SOLLC)
Solyc01g104900.3	2.50464	18.1004	2.71989	up	3.39823e-15	NAC domain-containing protein (AHRD V3.3 *** A0A2U1K9C2_ARTAN)
Solyc04g015480.3	42.3701	17.6722	-1.39171	down	3.42254e-15	BTB/POZ domain protein TNFAIP protein (AHRD V3.3 *** AT4G33480.1)
Solyc08g079900.3	0.05099	4.95179	6.49704	up	3.50964e-15	Subtilisin-like protease (AHRD V3.3 *** Q9LWA4_SOLLC)
Solyc02g084840.3	0	189.709	15.645	up	4.14297e-15	Dehydrin (AHRD V3.3 *** A0A2R4KWH2_9SOLN)
Solyc02g085910.4	45.2148	9.60932	-2.36472	down	4.28059e-15	LOB domain-containing protein (AHRD V3.3 *** A0A2U1NKN8_ARTAN)
Solyc01g100530.3	0.69723	6.20705	3.01563	up	4.3083e-15	Arm repeat superfamily protein (AHRD V3.3 *** A0A2K3NTC9_TRIPR)
Solyc01g005410.4	1.19859	31.3456	4.56806	up	4.32117e-15	Caleosin (AHRD V3.3 *** A0A200QL80_9MAGN)
Solyc05g005950.3	1.03907	10.6071	3.21447	up	4.33848e-15	Protein NRT1/ PTR FAMILY 1.2 (AHRD V3.3 *** A0A1J3DU78_NOCCA)
Solyc01g067740.3	1073.09	507.663	-1.20725	down	4.38416e-15	Superoxide dismutase [Cu-Zn] 1
Solyc08g080480.3	0	139.918	15.2628	up	4.45861e-15	2S sulfur-rich seed storage protein 2-like (AHRD V3.3 *** XP_004245641.1)
Solyc10g017980.1	4815.43	31055.1	2.55211	up	4.57671e-15	Chitinase (AHRD V3.3 *-* B8QVJ5_ZEAMP)
Solyc07g052960.3	193.919	2.66902	-6.3005	down	4.64338e-15	GRAS family TF
Solyc03g118470.4	9.77769	39.9463	1.89934	up	4.70693e-15	Nudix hydrolase 4 (AHRD V3.3 *** A0A2G3CZQ7_CAPCH)
Solyc03g114860.4	3.38011	19.7122	2.41127	up	4.76132e-15	alpha-1,4-glucan-protein synthase [UDP-forming] 2-like (AHRD V3.3 *** A0A2G3A1X9_CAPAN)
Solyc09g008560.4	2.55624	12.7018	2.18072	up	4.83373e-15	2-oxoglutarate (2OG) and Fe(II)-dependent oxygenase superfamily protein (AHRD V3.3 *** F4INZ9_ARATH)
Solyc09g011170.3	6.34894	22.649	1.70575	up	4.8405e-15	Prf interactor 30137
Solyc01g103873.1	52.2107	18.4391	-1.62848	down	4.89501e-15	Basic-leucine zipper (BZIP) transcription factor family protein (AHRD V3.3 *** F4I9R1_ARATH)
Solyc02g086270.4	2.90014	9.42134	1.573	up	5.13063e-15	Protein kinase family protein (AHRD V3.3 *** A0A2U1MH78_ARTAN)
Solyc08g079090.4	69.0432	26.2686	-1.52641	down	5.21797e-15	Monocopper oxidase-like protein sku5 (AHRD V3.3 *** A0A1J6IJ65_NICAT)
Solyc12g013840.3	2.45233	7.57527	1.49786	up	5.24828e-15	Protein SPA1-RELATED 3 (AHRD V3.3 *** A0A2G2VZ51_CAPBA)
Solyc07g053920.3	2.31801	9.0769	1.83896	up	5.28922e-15	Mannan endo-1,4-beta-mannosidase (AHRD V3.3 *** A0A2K3MXH2_TRIPR)
Solyc06g083460.4	106.754	55.6249	-1.06873	down	5.3146e-15	Transcriptional corepressor LEUNIG (AHRD V3.3 *** A0A1U8H8S8_CAPAN)
Solyc05g041540.4	2.60061	14.2011	2.31462	up	5.36608e-15	Carboxypeptidase (AHRD V3.3 *** A0A2G3BBI5_CAPCH)
Solyc06g048840.3	0	176.803	15.0221	up	5.56029e-15	Late embryogenesis abundant protein (AHRD V3.3 *** H2E688_HORVU)
Solyc07g009443.1	3.24081	10.5084	1.56723	up	5.62951e-15	G-type lectin S-receptor-like serine/threonine-protein kinase (AHRD V3.3 *** A0A2G2Z069_CAPAN)
Solyc03g006250.2	4.45601	30.943	2.66043	up	5.84257e-15	GDSL esterase/lipase (AHRD V3.3 *** A0A1U8GGV5_CAPAN)
Solyc02g085010.1	2.70432	43.2734	3.87575	up	5.98854e-15	hypothetical protein (AHRD V3.3 *-* AT2G18210.1)
Solyc02g070390.3	64.7818	27.0431	-1.38853	down	6.10001e-15	protein PLASTID TRANSCRIPTIONALLY ACTIVE 12 (AHRD V3.3 *** A0A2I4GUX2_9ROSI)
Solyc02g092600.3	30.7267	12.5142	-1.42626	down	6.1539e-15	BTB/POZ domain-containing protein (AHRD V3.3 *-* A0A1U8FWX7_CAPAN)
Solyc07g017770.3	56.9698	20.6319	-1.59178	down	6.28531e-15	Homogentisate phytyltransferase 1, chloroplastic (AHRD V3.3 *** A0A2G3BZA2_CAPCH)
Solyc08g081370.1	7.93525	60.6309	2.80254	up	6.43764e-15	RING/U-box superfamily protein (AHRD V3.3 *** Q3EAE6_ARATH)
Solyc06g074030.1	30.9589	169.463	2.32584	up	6.48654e-15	Polynucleotidyl transferase, ribonuclease H-like superfamily protein (AHRD V3.3 *** A0A2U1M9A7_ARTAN)
Solyc10g080390.2	0.551	3.81134	2.66561	up	6.48605e-15	serine/threonine-protein kinase Nek6-like isoform X1 (AHRD V3.3 *** A0A2I4G4E6_9ROSI)
Solyc10g081910.2	1.51336	7.84583	2.24753	up	6.50121e-15	Receptor-like kinase (AHRD V3.3 *** A0A2R6Q427_ACTCH)
Solyc09g090350.3	0.84657	5.42513	2.55178	up	6.7368e-15	Long-chain-alcohol oxidase (AHRD V3.3 *** A0A1U8G4D7_CAPAN)
Solyc02g087730.3	48.9119	22.2497	-1.26722	down	7.81384e-15	F-box domain, cyclin-like protein (AHRD V3.3 *** A0A2U1KDV5_ARTAN)
Solyc03g114150.3	41.6645	119.045	1.38259	up	7.85344e-15	Aldehyde dehydrogenase (AHRD V3.3 *** A0A2U1M8J4_ARTAN)
Solyc04g082900.4	11.0118	3.83766	-1.65103	down	8.15e-15	Mitotic spindle checkpoint protein BUBR1 (AHRD V3.3 *** A0A2G2ZSY7_CAPAN)
Solyc09g083100.1	33.3734	10.5724	-1.78478	down	8.46096e-15	Non-specific serine/threonine protein kinase (AHRD V3.3 *** A0A2G2W162_CAPBA)
Solyc10g081800.2	0.02482	5.91482	7.54402	up	9.12645e-15	MD-2-related lipid recognition domain-containing protein / ML domain-containing protein (AHRD V3.3 *** A0A2U1NF61_ARTAN)
Solyc09g008175.1	357.759	49.7124	-2.96979	down	9.17447e-15	SAUR-like auxin-responsive protein family (AHRD V3.3 *** A0A2U1NT85_ARTAN)
Solyc07g006140.4	15.8762	38.3613	1.14401	up	9.44806e-15	Cytochrome (AHRD V3.3 *** A0A1U8FG41_CAPAN)
Solyc02g089160.3	60.4492	9.48008	-2.79786	down	9.54411e-15	dwarf
Solyc04g074230.3	450.233	179.078	-1.45681	down	9.85647e-15	SIG74 14-3-3 family protein
Solyc10g083690.3	49.4585	17.1317	-1.65644	down	1.00871e-14	Cytochrome P450 (AHRD V3.3 *** Q8H0I8_PETHY)
Solyc10g081980.2	36.2482	155.846	1.97119	up	1.03268e-14	Late embryogenesis abundant (LEA) hydroxyproline-rich glycoprotein family (AHRD V3.3 *** A0A2U1KP17_ARTAN)
Solyc09g091000.4	54.7588	317.232	2.40757	up	1.06694e-14	Pathogenesis-related protein STH-2 (AHRD V3.3 *** PRS2_SOLTU)
Solyc04g077920.3	92.031	41.3115	-1.28279	down	1.15922e-14	Interferon-related developmental regulator family protein / IFRD protein family (AHRD V3.3 *** A0A2U1KUG8_ARTAN)
Solyc05g007140.3	12.2791	43.699	1.69873	up	1.16494e-14	Protein kinase 2B, chloroplastic (AHRD V3.3 *** A0A2G3B7X5_CAPCH)
Solyc05g007460.3	5.89545	18.5971	1.52675	up	1.20211e-14	Sphinganine C(4)-monooxygenase 1 (AHRD V3.3 *** A0A2G3B7R8_CAPCH)
Solyc01g007940.4	0	7.01738	11.7342	up	1.27536e-14	Alanine aminotransferase 2 (AHRD V3.3 *** A0A2G2YVW4_CAPAN)
Solyc07g065270.1	28.7751	14.3467	-1.1342	down	1.48099e-14	GRAS7
Solyc02g088560.4	27.1437	6.99016	-2.08178	down	1.506e-14	Cyclic nucleotide-gated ion channel protein, putative (AHRD V3.3 *** G7L453_MEDTR)
Solyc11g008260.2	4.38516	28.8202	2.5898	up	1.50785e-14	Cysteine proteinase 15A (AHRD V3.3 *** A0A1U8EZ26_CAPAN)
Solyc10g086570.3	74.9127	16.0192	-2.35877	down	1.54291e-14	transmembrane protein (AHRD V3.3 *** AT5G02160.1)
Solyc04g080010.4	8.19688	22.8851	1.35198	up	1.56049e-14	Glycosyltransferase (AHRD V3.3 *** A0A2I4F4T3_9ROSI)
Solyc09g075450.3	65.8282	33.3443	-1.1093	down	1.5989e-14	Fumarate hydratase class II (AHRD V3.3 *** A0A248JQX4_9PROT)
Solyc07g042520.4	0	3.89484	11.8463	up	1.62872e-14	Sucrose synthase (AHRD V3.3 *** K4CEB3_SOLLC)
Solyc06g007460.3	0.98123	11.6624	3.44048	up	1.68045e-14	EPIDERMAL PATTERNING FACTOR-like protein 6 (AHRD V3.3 *** A0A2G2WHG3_CAPBA)
Solyc10g079860.2	12.8872	101.47	2.85103	up	1.79111e-14	LEQB L.esculentum TomQ'b beta(1,3)glucanase
Solyc07g040960.1	126.912	324.944	1.22481	up	1.85314e-14	Harbinger transposase-derived nuclease (AHRD V3.3 *** A0A200QD47_9MAGN)
Solyc06g082590.1	2.56251	23.0976	3.04362	up	1.85831e-14	DNA-binding protein Pti6
Solyc02g094400.4	152.04	59.7485	-1.47489	down	1.88632e-14	Glycerophosphodiester phosphodiesterase GDPD2 (AHRD V3.3 *** A0A2G3DA15_CAPCH)
Solyc10g007930.4	5.64988	31.8667	2.36274	up	2.05223e-14	Cytochrome (AHRD V3.3 *** A0A2G3BCL0_CAPCH)
Solyc02g088630.4	58.9557	30.328	-1.08971	down	2.06538e-14	Hexosyltransferase (AHRD V3.3 *** A0A1U8FQ34_CAPAN)
Solyc03g043895.1	54.6219	24.0899	-1.30832	down	2.09392e-14	Basic-leucine zipper domain-containing protein (AHRD V3.3 *** A0A2U1MIY1_ARTAN)
Solyc10g009595.1	31.0479	7.89423	-2.11102	down	2.22965e-14	Retrovirus-related Pol polyprotein from transposon TNT 1-94 (AHRD V3.3 *-* A0A2K3MQA9_TRIPR)
Solyc03g115940.4	0.57077	6.80174	3.44342	up	2.40844e-14	Dof zinc finger protein (AHRD V3.3 *** A0A2K3MQ38_TRIPR)
Solyc05g053860.4	6.67332	37.6054	2.35935	up	2.47716e-14	Organic cation/carnitine transporter 3 (AHRD V3.3 *** A0A2G2WUV1_CAPBA)
Solyc10g009070.3	16.5414	37.9101	1.06635	up	2.70911e-14	RNA helicase DEAD32
Solyc10g086690.3	132.423	31.9974	-2.17338	down	2.72542e-14	Phosphatidylinositol:ceramide inositolphosphotransferase (AHRD V3.3 *-* A0A2G3BFT1_CAPCH)
Solyc01g060070.3	3.31486	17.3691	2.26045	up	2.76669e-14	Outer envelope pore protein 16-2, chloroplastic (AHRD V3.3 *** A0A2G2XR36_CAPBA),Pfam:PF02466
Solyc10g080730.3	1.109	6.77605	2.47971	up	2.90967e-14	Thioredoxin-like 1-1, chloroplastic (AHRD V3.3 *** A0A2G2YNL4_CAPAN)
Solyc03g095940.1	2.07703	13.9762	2.623	up	3.05718e-14	LOB domain-containing protein 21 (AHRD V3.3 *** A0A2G2ZWR8_CAPAN)
Solyc05g005540.4	0.10337	3.05684	4.74979	up	3.09955e-14	Polygalacturonase-1 non-catalytic subunit beta (AHRD V3.3 *** GP1_SOLLC)
Solyc01g008070.3	179.544	84.5449	-1.21604	down	3.21443e-14	Plant/MCA23-20 protein (AHRD V3.3 *** G7LJD0_MEDTR)
Solyc01g106605.1	0	20.4493	11.8171	up	3.32017e-14	Pathogenesis-related protein 1 (AHRD V3.3 *** E2GEU2_9ROSI)
Solyc07g041555.1	122.171	46.641	-1.52056	down	3.58849e-14	Unknown protein
Solyc06g061110.2	0	17.4902	11.6991	up	3.60751e-14	late embryogenesis abundant protein 6 (AHRD V3.3 *** XP_004241969.1)
Solyc03g121350.3	0.09854	3.06514	4.83908	up	3.62624e-14	Anoctamin-like protein (AHRD V3.3 *** A0A2G2WPY2_CAPBA)
Solyc03g034030.3	0	5.97194	11.3535	up	3.66104e-14	Plant Late Embryo Abundant (LEA) related (AHRD V3.3 *-* F5GUH5_CAEEL)
Solyc08g082280.4	15.1651	40.9507	1.30253	up	3.72916e-14	Long chain acyl-CoA synthetase 2 (AHRD V3.3 *** A0A2G3DB06_CAPCH)
Solyc02g079220.4	4.16196	18.2179	1.99836	up	3.82672e-14	Sugar transporter protein 1
Solyc04g079430.4	246.074	123.469	-1.12343	down	3.8546e-14	Nucleobase-ascorbate transporter 3 (AHRD V3.3 *** A0A2G3CQ85_CAPCH)
Solyc07g008320.3	117.039	63.0973	-1.01958	down	4.10013e-14	Calcium-transporting ATPase (AHRD V3.3 *** G3LY22_SOLLC)
Solyc04g082510.3	38.1213	12.7328	-1.70773	down	4.12463e-14	Protein kinase (AHRD V3.3 *** S8D6E4_9LAMI)
Solyc04g016180.3	0.3934	3.68886	3.10442	up	4.21978e-14	Glycosyltransferase (AHRD V3.3 *** A0A2K3N592_TRIPR)
Solyc08g079420.3	2.45929	20.4822	2.93817	up	4.33996e-14	Cytochrome P450 (AHRD V3.3 *** A0A200QB17_9MAGN)
Solyc03g097370.4	19.0934	10.0446	-1.05511	down	4.41798e-14	P-loop containing nucleoside triphosphate hydrolases superfamily protein (AHRD V3.3 *** A0A2U1LV77_ARTAN)
Solyc02g036370.3	6.7038	27.3675	1.90311	up	4.47921e-14	Protein REVEILLE 7-like (AHRD V3.3 *** A0A2G3A4J4_CAPAN)
Solyc05g009360.4	209.389	80.4692	-1.50599	down	4.51624e-14	translocase subunit seca (AHRD V3.3 *** AT1G13390.2)
Solyc03g093560.1	37.1982	203.231	2.32526	up	4.68076e-14	ethylene response factor C.6
Solyc03g118510.3	1.84041	7.72072	1.94303	up	5.01909e-14	Ovary receptor kinase 27 (AHRD V3.3 *** S4WIQ7_SOLCH)
Solyc03g118810.1	172.317	63.6876	-1.56361	down	5.13664e-14	Calcium-binding allergen Ole e 8 (AHRD V3.3 *** A0A2G2WQF6_CAPBA)
Solyc05g010450.1	98.4613	47.1918	-1.18931	down	5.31682e-14	micronuclear linker histone polyprotein-like protein (AHRD V3.3 *-* AT3G25590.1)
Solyc05g007300.3	0.32914	10.7513	4.90656	up	5.55658e-14	HVA22-like protein (AHRD V3.3 *** A0A1U8EJU9_CAPAN)
Solyc10g050110.1	0.65164	16.5287	4.52361	up	5.63201e-14	Leucine-rich repeat family protein (AHRD V3.3 *** G3CHK6_PONTR)
Solyc08g007850.1	58.674	2.63478	-4.60239	down	6.1906e-14	Unknown protein
Solyc08g007420.3	4.24563	14.4646	1.63605	up	6.38823e-14	LELDH2 L-lactate dehydrogenase
Solyc06g051460.4	0.43946	6.03232	3.63545	up	6.4901e-14	Double Clp-N motif-containing P-loop nucleoside triphosphate hydrolases superfamily protein (AHRD V3.3 *** A0A2U1M3E7_ARTAN)
Solyc04g050470.4	53.6136	23.8112	-1.29939	down	6.5111e-14	Ammonium transporter (AHRD V3.3 *** A0A2K3LM80_TRIPR)
Solyc07g056280.3	10.6355	32.899	1.49907	up	6.7242e-14	WRKY transcription factor 30
Solyc01g107850.4	32.7957	6.71648	-2.41273	down	6.74774e-14	Glycosyltransferase (AHRD V3.3 *-* P93365_TOBAC)
Solyc07g007420.3	13.9886	53.8295	1.8102	up	6.82431e-14	F-box/LRR-repeat protein (AHRD V3.3 *** A0A2K3MS36_TRIPR)
Solyc04g014310.1	0.17422	26.7881	7.04185	up	7.39528e-14	Unknown protein
Solyc05g008450.3	272.795	112.913	-1.39994	down	7.56773e-14	Phenol hydroxylase reductase (AHRD V3.3 *** A0A200QUX1_9MAGN)
Solyc10g086100.2	1.71459	46.611	4.6433	up	7.66774e-14	Proteinase inhibitor I-B (AHRD V3.3 *** A0A1U8EBY9_CAPAN)
Solyc02g085730.3	29.758	14.3914	-1.17822	down	8.11739e-14	allene oxide cyclase
Solyc01g090120.3	0	8.67981	11.2346	up	8.31105e-14	Uclacyanin-3 (AHRD V3.3 *** A0A1U8ED46_CAPAN)
Solyc08g081570.3	51.7797	24.9902	-1.1822	down	8.29975e-14	2-C-methyl-D-erythritol 2,4-cyclodiphosphate synthase (AHRD V3.3 *** A0A2G3DAU7_CAPCH)
Solyc12g007045.1	4.15394	31.3334	2.79038	up	8.58268e-14	Arabinogalactan peptide 22 (AHRD V3.3 --* A0A2G2YUE4_CAPAN)
Solyc02g021050.3	34.3867	17.123	-1.13447	down	8.67253e-14	BTB/POZ domain protein%2C putative (DUF177) (AHRD V3.3 *** AT3G19810.2)
Solyc03g120110.3	9.712	34.3118	1.68939	up	8.93407e-14	Lectin protein kinase family protein (AHRD V3.3 *** A0A1I9LPL5_ARATH)
Solyc09g082110.4	0.51152	9.17744	4.03968	up	8.99364e-14	Late embryogenesis abundant protein D-34 (AHRD V3.3 *** A0A2G2ZVC9_CAPAN)
Solyc05g053160.3	0	12.0744	11.8159	up	9.01804e-14	AWPM-19-like family protein (AHRD V3.3 *** O23029_ARATH)
Solyc03g078160.3	2.8461	10.5932	1.76563	up	9.10624e-14	transmembrane protein%2C putative (Protein of unknown function%2C DUF538) (AHRD V3.3 *** AT3G07470.1)
Solyc08g008080.1	8.72226	67.9917	2.82759	up	9.52305e-14	RING/U-box superfamily protein (AHRD V3.3 *-* Q3EAE6_ARATH)
Solyc11g027880.2	3.6256	19.4961	2.29372	up	9.66601e-14	Patellin-5 (AHRD V3.3 *** A0A2G3AQX0_CAPCH)
Solyc01g080890.2	75.7736	31.8198	-1.38009	down	1.00263e-13	hypothetical protein (AHRD V3.3 -** AT1G32460.1)
Solyc08g068700.1	3.50247	16.6644	2.12092	up	1.00347e-13	Tyramine n-hydroxycinnamoyl transferase (AHRD V3.3 *** Q5D8C0_CAPAN)
Solyc02g064960.3	0.0145	1.83401	6.87616	up	1.01515e-13	APETALA2b
Solyc10g078780.2	0	16.2019	11.9309	up	1.02897e-13	11 kDa late embryogenesis abundant protein (AHRD V3.3 *-* A0A2G2YPD1_CAPAN)
Solyc11g009020.2	0.34584	4.79152	3.65651	up	1.0625e-13	Haloacid dehalogenase-like hydrolase (HAD) superfamily protein (AHRD V3.3 *** A0A2U1MUT6_ARTAN),Pfam:PF13419
Solyc03g113620.3	21.7886	105.527	2.14191	up	1.07171e-13	Transcription factor MYB1R1 (AHRD V3.3 *** A0A2G2WRC4_CAPBA)
Solyc10g077130.1	21.6048	78.1312	1.72227	up	1.08101e-13	calmodulin-binding protein 25-like (AHRD V3.3 *** A0A2I4GIE5_9ROSI)
Solyc03g080060.1	12.5527	40.8691	1.5767	up	1.12817e-13	L-type lectin-domain containing receptor kinase VIII.2-like (AHRD V3.3 *** A0A2I4F917_9ROSI)
Solyc10g006330.3	4.70145	14.3267	1.47766	up	1.13807e-13	protein PLASTID MOVEMENT IMPAIRED 1 (AHRD V3.3 *** A0A2I4GWL2_9ROSI)
Solyc03g042560.3	0.37367	5.70533	3.80163	up	1.16811e-13	Phenylalanine ammonia-lyase (AHRD V3.3 *** A0A2G2YQ27_CAPAN)
Solyc03g025270.3	45.6736	102.599	1.03795	up	1.22064e-13	Fibrillarin (AHRD V3.3 *** A0A200R7Z1_9MAGN)
Solyc11g068370.3	0.26234	3.64288	3.65925	up	1.22969e-13	Transcription factor (AHRD V3.3 *** A0A2R4QNU7_9POAL)
Solyc09g075440.4	428.551	68.2833	-2.77151	down	1.27146e-13	Never ripe-2
Solyc10g079690.2	126.593	14.4464	-3.25101	down	1.28298e-13	Unknown protein
Solyc10g080770.3	65.8423	33.0511	-1.12227	down	1.29967e-13	NPR1-interactor protein 1
Solyc09g025210.3	0	193.674	16.7435	up	1.32942e-13	alcohol dehydrogenase-2
Solyc09g075910.1	7.89177	23.459	1.44374	up	1.44127e-13	Receptor-like protein kinase (AHRD V3.3 *** A0A2U1PPA0_ARTAN)
Solyc04g081550.3	4.48777	13.4258	1.45266	up	1.47934e-13	Thaumatin-like protein 1 (AHRD V3.3 *** A0A2G3CQG2_CAPCH)
Solyc09g011240.3	2.78679	9.58908	1.65377	up	1.56569e-13	NAD(P)-linked oxidoreductase superfamily protein (AHRD V3.3 *** A0A2U1L511_ARTAN)
Solyc11g007830.2	87.1573	42.4267	-1.16887	down	1.58004e-13	protein tyrosine phosphatase
Solyc12g017240.2	65.3799	248.949	1.79479	up	1.61681e-13	xyloglucan endo-transglycosylase B1
Solyc01g111350.3	412.289	109.064	-2.04228	down	1.63319e-13	Major facilitator superfamily protein (AHRD V3.3 *** Q9SW40_ARATH)
Solyc03g006330.4	39.5581	10.7382	-2.00873	down	1.63907e-13	Leucine-rich repeat receptor-like serine/threonine-protein kinase (AHRD V3.3 *** A0A0A7LUM7_ALBBR)
Solyc03g025430.1	1.58726	13.2161	2.92546	up	1.68645e-13	Transmembrane protein (AHRD V3.3 *** Q9FHB8_ARATH)
Solyc06g073090.3	60.5844	27.3948	-1.27441	down	1.70771e-13	chloroplast-specific ribosomal protein chloroplast-specific ribosomal protein
Solyc07g041940.3	0.10678	2.73619	4.54587	up	1.73912e-13	Protein kinase superfamily protein (AHRD V3.3 *** A0A2U1QC97_ARTAN)
Solyc06g033850.3	55.3025	332.389	2.45116	up	1.78163e-13	Dehydration-responsive element-binding protein 2d-like (AHRD V3.3 *-* A0A2K3MMA2_TRIPR)
Solyc04g009960.3	85.9955	13.8012	-2.76228	down	1.80101e-13	Threonine aldolase (AHRD V3.3 *** A0A2I0VGR9_9ASPA)
Solyc12g056390.1	0.3549	9.54774	4.6312	up	1.79956e-13	Thaumatin-like protein (AHRD V3.3 *** Q5DJS5_TOBAC)
Solyc10g007290.4	0.13287	1.92344	3.72878	up	1.82321e-13	phosphoenolpyruvate carboxylase (AHRD V3.3 *** A0A1S3YLC5_TOBAC)
Solyc06g073460.4	217.277	104.565	-1.18243	down	1.83449e-13	phospholipid hydroperoxide glutathione peroxidase
Solyc12g098700.1	68.7534	37.037	-1.02294	down	1.85337e-13	RNA helicase DEAD42
Solyc03g116230.4	2.28856	10.0723	2.00561	up	1.86108e-13	Chitin-binding lectin 1 (AHRD V3.3 *-* LECT_SOLTU)
Solyc02g089250.4	0.04289	4.16809	6.46343	up	1.86922e-13	Pollen Ole e 1 allergen/extensin (AHRD V3.3 *-* A0A200R2G7_9MAGN)
Solyc05g018230.4	3.83787	13.8275	1.71808	up	1.9048e-13	Sugar transporter protein 12
Solyc01g010660.3	39.0261	19.9166	-1.09877	down	1.97745e-13	Protein kinase 2B, chloroplastic (AHRD V3.3 *** A0A2G3AIH7_CAPAN)
Solyc04g015340.3	119.856	29.7296	-2.13512	down	2.00278e-13	Carboxypeptidase (AHRD V3.3 *** A0A2G2VL35_CAPBA)
Solyc12g014610.2	9.30688	22.9284	1.17072	up	2.01423e-13	WRKY transcription factor 20
Solyc05g008220.4	2.03859	11.9924	2.42948	up	2.03737e-13	Plastid movement impaired protein (AHRD V3.3 *** A0A072VEV4_MEDTR)
Solyc05g007040.2	0	38.1199	11.5634	up	2.05277e-13	Unknown protein
Solyc06g073290.1	1.79059	15.56	2.98219	up	2.11311e-13	Tetrapyrrole-binding protein, chloroplastic (AHRD V3.3 *** A0A2G2ZDA2_CAPAN)
Solyc03g044790.3	10.6736	44.054	1.918	up	2.18114e-13	methylesterase AY455313
Solyc01g010185.1	38.0845	99.329	1.25183	up	2.26977e-13	Retrovirus-related Pol polyprotein from transposon TNT 1-94 (AHRD V3.3 *-* A0A2K3MSD0_TRIPR)
Solyc06g083130.4	1.93207	19.4594	3.19948	up	2.34385e-13	dCTP pyrophosphatase 1 (AHRD V3.3 *** A0A2G2ZE82_CAPAN)
Solyc12g100270.2	3.09603	45.3996	3.75809	up	2.35088e-13	Fatty acid hydroxylase superfamily (AHRD V3.3 *** A0A2U1L8N4_ARTAN)
Solyc02g077330.3	0.02053	4.24611	7.58411	up	2.44825e-13	GDSL esterase/lipase (AHRD V3.3 *** A0A2G3D5Q8_CAPCH)
Solyc12g096870.1	0.12363	6.06684	5.47544	up	2.48012e-13	Glycosyltransferase (AHRD V3.3 *** A0A193AUF6_PUNGR)
Solyc11g068770.1	100.007	32.0716	-1.76589	down	2.50016e-13	Polynucleotidyl transferase, ribonuclease H-like superfamily protein (AHRD V3.3 *** A0A2U1M9A7_ARTAN)
Solyc06g062330.3	1.30763	9.94119	2.80462	up	2.55388e-13	Glycosyltransferase (AHRD V3.3 *** A0A0A1WDH9_NICAT)
Solyc09g014310.3	0.76289	19.9046	4.5995	up	2.58147e-13	Desiccation-related protein PCC13-62 (AHRD V3.3 *-* A0A2G2W7R3_CAPBA),Pfam:PF13668
Solyc12g005420.2	0	7.24951	10.9869	up	2.58818e-13	B-box zinc finger protein 22 (AHRD V3.3 *** A0A1U8E1E2_CAPAN)
Solyc07g020870.3	1.20748	4.44158	1.75165	up	2.62569e-13	RING-type E3 ubiquitin transferase (AHRD V3.3 *** A0A200QDL2_9MAGN)
Solyc12g099800.2	38.0881	17.1497	-1.27859	down	2.63119e-13	Isomerase (AHRD V3.3 *** B6SS56_MAIZE)
Solyc02g062770.2	0	18.3237	11.3217	up	2.67591e-13	late embryogenesis abundant protein (AHRD V3.3 *** AT5G66780.1)
Solyc09g005060.3	0	12.36	11.2376	up	2.71263e-13	Phosphatidylethanolamine-binding protein PEBP (AHRD V3.3 *** A0A200PX07_9MAGN)
Solyc05g056270.3	57.9063	15.3617	-2.03912	down	2.96181e-13	Phosphoenolpyruvate carboxylase family protein (AHRD V3.3 *** A0A2U1PPT0_ARTAN)
Solyc03g119930.1	8.53468	28.4198	1.60398	up	3.16735e-13	Molybdate transporter like (AHRD V3.3 *** A0A2R6PTH4_ACTCH)
Solyc01g009470.2	0	2.45589	10.9735	up	3.27218e-13	Poly [ADP-ribose] polymerase (AHRD V3.3 *** A0A2G2XQ99_CAPBA)
Solyc02g076870.4	54.0814	28.3313	-1.06183	down	3.29063e-13	Hydrolase-like protein family (AHRD V3.3 *** AT1G29120.8)
Solyc03g005940.4	0	34.0522	13.3415	up	3.38621e-13	oil body-associated protein 2A-like (AHRD V3.3 *** A0A2I4FEE8_9ROSI)
Solyc12g038160.2	4.83172	15.2739	1.53221	up	3.45582e-13	Lipase (AHRD V3.3 *** A0A2K3PIZ1_TRIPR)
Solyc02g092490.3	30.5821	16.62	-1.00897	down	3.52003e-13	Acyl-CoA N-acyltransferases (NAT) superfamily protein (AHRD V3.3 *** A0A1P8B3D5_ARATH)
Solyc12g006370.3	72.9688	26.608	-1.58128	down	3.57245e-13	Polyamine oxidase-like protein (AHRD V3.3 *** A0A2K3NN16_TRIPR)
Solyc01g081300.4	19.9956	8.43245	-1.37353	down	3.63087e-13	Phosphoribosylaminoimidazole-succinocarboxamide synthase (AHRD V3.3 *** A0A2G3DIS8_CAPCH)
Solyc09g061700.3	0.15457	5.4889	5.01383	up	3.68611e-13	Protein SULFUR DEFICIENCY-INDUCED 1 (AHRD V3.3 *** A0A1U8GXQ8_CAPAN)
Solyc02g069180.4	155.452	71.8907	-1.23967	down	3.7547e-13	SBP (S-ribonuclease binding protein) family protein (AHRD V3.3 *-* A0A2U1LW40_ARTAN)
Solyc03g044880.4	25.798	12.6623	-1.15471	down	3.76565e-13	Exostosin-like protein (AHRD V3.3 *** A0A2U1PVZ1_ARTAN)
Solyc02g092580.3	0.86003	10.2316	3.44882	up	3.7805e-13	Peroxidase (AHRD V3.3 *** K4BD54_SOLLC)
Solyc01g067130.4	4.88483	21.3321	2.00306	up	4.17129e-13	Nuclear transcription factor Y subunit B (AHRD V3.3 *** A0A2G2X323_CAPBA)
Solyc10g054080.3	0.3848	2.77523	2.72094	up	4.21221e-13	Kinesin-related protein 11 (AHRD V3.3 *** A0A2G3BDZ7_CAPCH)
Solyc07g052470.3	153.057	41.7913	-1.99713	down	4.22147e-13	Syntaxin-132 (AHRD V3.3 *** A0A2U1NHB7_ARTAN)
Solyc08g006020.4	0.30643	12.414	5.20311	up	4.36452e-13	NAC domain-containing protein (AHRD V3.3 *** A0A2G3AGF8_CAPAN)
Solyc06g053840.3	35.1021	101.453	1.39889	up	4.48245e-13	auxin-regulated IAA4
Solyc01g067300.3	71.8893	200.607	1.34877	up	4.56483e-13	CASP-like protein (AHRD V3.3 *-* A0A0K9RZ96_SPIOL)
Solyc02g092610.3	43.4029	16.1594	-1.55472	down	4.55497e-13	BTB/POZ domain-containing protein (AHRD V3.3 *-* A0A1U8FWX7_CAPAN)
Solyc03g058330.3	0	13.3739	11.091	up	4.56067e-13	18 kDa seed maturation protein-like (AHRD V3.3 *** XP_004234770.1)
Solyc05g007180.3	0.45203	18.1469	5.18294	up	4.68473e-13	jasmonic acid 1
Solyc03g044380.3	1.69278	7.08974	1.93479	up	4.70006e-13	EZ2
Solyc02g088260.3	247.431	118.403	-1.19075	down	4.96657e-13	glycine-rich protein (AHRD V3.3 *-* AT3G29075.1)
Solyc01g080070.4	1.43593	11.2667	2.84603	up	5.26571e-13	Heavy metal-associated isoprenylated plant protein (AHRD V3.3 *-* A0A2R6PK24_ACTCH)
Solyc05g051400.4	10.4927	43.0972	1.90465	up	5.25916e-13	Mitochondrial uncoupling protein 6 (AHRD V3.3 *** A0A2G3CG15_CAPCH)
Solyc11g066040.2	20.9327	10.2682	-1.15852	down	5.2906e-13	RING-type E3 ubiquitin transferase (AHRD V3.3 *** A0A2G2VNZ4_CAPBA)
Solyc05g012020.4	517.621	86.0659	-2.71077	down	5.30645e-13	ripening inhibitor
Solyc01g088010.1	0.03579	5.17518	7.20597	up	5.43568e-13	Lactoylglutathione lyase (AHRD V3.3 *** B6UH06_MAIZE)
Solyc02g091700.3	51.9333	13.65	-2.05226	down	5.47328e-13	Hydroxyproline-rich glycoprotein (AHRD V3.3 *** A0A2K3L507_TRIPR)
Solyc12g006230.3	154.697	52.4852	-1.68582	down	5.51668e-13	RING/U-box superfamily protein (AHRD V3.3 *** AT2G04240.2)
Solyc10g078390.3	13.0954	34.4007	1.26357	up	5.57498e-13	CDPK-related protein kinase (AHRD V3.3 *** A0A1U8EC13_CAPAN)
Solyc06g065270.4	111.872	61.048	-1.00218	down	5.60971e-13	Adenylate kinase (AHRD V3.3 *** A0A200Q1F5_9MAGN),Pfam:PF00406
Solyc11g010790.1	0.51989	5.79367	3.34672	up	5.63432e-13	UDP-glycosyltransferase 91A1 (AHRD V3.3 *** A0A2G2Y5N3_CAPAN)
Solyc07g063960.3	78.172	38.4886	-1.15232	down	5.68225e-13	50S ribosomal protein L24, chloroplastic (AHRD V3.3 *** A0A1U8EMT5_CAPAN)
Solyc02g092420.4	0.09085	2.14121	4.41105	up	5.7598e-13	Phototropic-responsive NPH3 family protein (AHRD V3.3 *-* A0A2U1NGE5_ARTAN)
Solyc06g064650.4	0	6.03999	11.2315	up	5.76428e-13	11-beta-hydroxysteroid dehydrogenase-like 5 (AHRD V3.3 *** A0A2G3AJQ9_CAPAN)
Solyc03g117810.4	15.202	42.0986	1.3401	up	6.28786e-13	Phosphate ABC transporter ATP-binding protein PstB (AHRD V3.3 *** A0A365XJ19_9ACTN)
Solyc07g007160.3	5.96114	27.6079	2.07911	up	6.6375e-13	RING/U-box superfamily protein (AHRD V3.3 *-* A0A1P8AQV3_ARATH)
Solyc06g060340.3	1.49642	11.0754	2.75071	up	6.64763e-13	Photosystem II 22 kDa protein, chloroplastic (AHRD V3.3 *** A0A1U8GV91_CAPAN)
Solyc02g091490.4	95.9194	43.6116	-1.26407	down	6.6932e-13	fructokinase 3
Solyc02g065240.3	7.77931	0.93434	-3.18538	down	6.72405e-13	Methyl esterase 1 (AHRD V3.3 *** A0A2U1LMY0_ARTAN)
Solyc01g111340.4	18.1799	2.22252	-3.14923	down	6.78544e-13	Endo-1,4-beta-xylanase (AHRD V3.3 *** A0A1J3CP06_NOCCA)
Solyc01g088590.5	54.452	8.23879	-2.84372	down	6.83294e-13	Pectinesterase inhibitor (AHRD V3.3 *** A0A2U1KTC1_ARTAN)
Solyc01g087560.3	139.671	72.3874	-1.07821	down	7.08554e-13	Methyltransferase (AHRD V3.3 *** A0A2G2XST8_CAPBA)
Solyc03g007330.3	6.163	20.1582	1.57694	up	7.11308e-13	ATP-dependent zinc metalloprotease FtsH (AHRD V3.3 *-* A0A2K8MFX7_9SPHN)
Solyc01g099190.4	1823.8	302.989	-2.71041	down	7.17534e-13	lipoxygenase B
Solyc10g084600.2	13.6573	0.77583	-4.26682	down	7.45709e-13	Plant protein 1589 of Uncharacterized protein function (AHRD V3.3 *-* A0A061EZD3_THECC)
Solyc03g124068.1	62.6373	30.2798	-1.17721	down	7.78906e-13	Ent-kaurene synthase (AHRD V3.3 *** G5CV50_SOLLC)
Solyc10g044470.3	121.546	53.3172	-1.31632	down	7.84792e-13	Chloride channel protein (AHRD V3.3 *** K4CZH2_SOLLC)
Solyc08g082540.3	15.3347	5.09434	-1.71576	down	7.90533e-13	Galactose-binding domain-like protein (AHRD V3.3 *** A0A2U1P2Q8_ARTAN)
Solyc09g090730.2	2.83927	15.5299	2.32603	up	8.02663e-13	AMT1
Solyc09g005700.3	57.575	28.1201	-1.16217	down	8.09381e-13	Diaminopimelate epimerase (AHRD V3.3 *** A0A200R6G6_9MAGN)
Solyc01g110530.3	28.1229	63.063	1.03534	up	8.16046e-13	Peptidyl-prolyl cis-trans isomerase (AHRD V3.3 *** A0A1U8DXV8_CAPAN)
Solyc10g084860.1	0.05602	1.96832	4.98983	up	8.17064e-13	Lectin receptor kinase (AHRD V3.3 *** E7CWB5_WHEAT)
Solyc03g113030.4	156.799	41.1468	-2.05345	down	8.82598e-13	Aldose 1-epimerase (AHRD V3.3 *** A0A2G3CYH4_CAPCH)
Solyc04g055030.2	0	5.90893	10.7789	up	8.95665e-13	Succinate dehydrogenase [ubiquinone] iron-sulfur subunit, mitochondrial (AHRD V3.3 *** A0A2G2XLC0_CAPBA)
Solyc01g106620.2	267.401	1753.87	2.58985	up	9.01036e-13	pathogenesis-related protein 1-like (AHRD V3.3 *** A0A2I4HRD5_9ROSI)
Solyc06g035720.3	7.63666	27.2518	1.70267	up	9.24034e-13	BAG family molecular chaperone regulator 1 (AHRD V3.3 *** A0A1U8H5I3_CAPAN)
Solyc11g012680.3	2.32072	11.022	2.11332	up	9.29368e-13	Heavy metal transport/detoxification superfamily protein (AHRD V3.3 *-* B3H4A8_ARATH)
Solyc04g054310.3	83.9367	24.2619	-1.91594	down	9.77628e-13	Alanine-glyoxylate aminotransferase 2 (AHRD V3.3 *** A0A2U1PRH4_ARTAN)
Solyc10g081650.2	193.389	73.2016	-1.52771	down	9.83132e-13	carotenoid isomerase
Solyc12g011100.2	3.85249	23.1542	2.46274	up	9.90623e-13	Unknown protein
Solyc02g065680.3	22.4105	51.3304	1.06468	up	1.03849e-12	Amino acid transporter (AHRD V3.3 *** A0A200QY84_9MAGN)
Solyc06g005500.4	22.1075	48.6874	1.0087	up	1.11967e-12	tomato protein kinase 1b
Solyc05g006660.4	36.3456	15.1123	-1.39435	down	1.17546e-12	Protein ENHANCED DISEASE RESISTANCE 2 (AHRD V3.3 *** A0A1J3E5Z2_NOCCA)
Solyc01g009660.3	0	10.2288	10.9387	up	1.20423e-12	Low-temperature-induced 65 kDa protein (AHRD V3.3 *** A0A1J3DLF3_NOCCA)
Solyc04g056390.3	468.602	179.514	-1.51124	down	1.25805e-12	Isopentenyl-diphosphate Delta-isomerase (AHRD V3.3 *** A0A2L0V4K4_9APIA)
Solyc07g066100.3	102.46	48.7206	-1.20385	down	1.31318e-12	GPI-anchored protein LORELEI (AHRD V3.3 *** A0A2I4E3L7_9ROSI)
Solyc02g068620.1	0	14.0162	10.7658	up	1.37446e-12	Unknown protein
Solyc02g071280.3	56.9952	24.319	-1.35872	down	1.39003e-12	Ribosome maturation factor RimM (AHRD V3.3 *** A0A1J3G163_NOCCA)
Solyc12g040680.2	125.312	49.4191	-1.47545	down	1.4151e-12	mitogen-activated protein kinase 16
Solyc02g086480.1	0	11.1792	10.6987	up	1.47063e-12	LOB domain-containing protein (AHRD V3.3 *** A0A2U1M8Q7_ARTAN)
Solyc03g115990.3	48.2134	26.2398	-1.00657	down	1.47992e-12	Malate dehydrogenase (AHRD V3.3 *** O48906_MEDSA)
Solyc11g067160.2	173.475	44.3131	-2.09372	down	1.50083e-12	Aldo/keto reductase family oxidoreductase (AHRD V3.3 *** A0A2K3NWG7_TRIPR)
Solyc02g091860.3	1.0675	5.81057	2.308	up	1.5373e-12	Receptor kinase (AHRD V3.3 *** D9IAP8_GOSHI)
Solyc09g090800.2	0	36.8488	13.5367	up	1.60189e-12	AWPM-19-like family protein (AHRD V3.3 *** O23029_ARATH)
Solyc07g008290.4	0	4.38339	11.0656	up	1.60474e-12	O-fucosyltransferase family protein (AHRD V3.3 *** A0A061GA16_THECC)
Solyc05g010320.4	1.35643	8.9577	2.5943	up	1.6153e-12	Chalcone-flavonone isomerase family protein (AHRD V3.3 *** A0A193AUW5_SOLME)
Solyc04g011580.4	10.6931	23.9908	1.03772	up	1.72129e-12	Pumilio-like protein 3 (AHRD V3.3 *** A0A2G2XA68_CAPBA)
Solyc01g095930.4	966.238	361.839	-1.54308	down	1.72379e-12	O-acyltransferase WSD1-like (AHRD V3.3 *** A0A2I4HF74_9ROSI)
Solyc07g056140.3	7.82914	20.5039	1.26004	up	1.79096e-12	ADP-glucose pyrophosphorylase small subunit
Solyc10g045240.2	0	2.86423	10.6761	up	1.80274e-12	Beta-glucosidase (AHRD V3.3 *** F8R893_9MAGN)
Solyc09g091670.3	1.47511	19.1159	3.57342	up	1.83786e-12	Pleiotropic drug resistance protein (AHRD V3.3 *** C8CA13_CUCSA)
Solyc06g083980.3	42.3808	22.7144	-1.02822	down	1.95885e-12	bHLH transcription factor138
Solyc04g007650.4	2.09236	5.30758	1.21259	up	2.01415e-12	1-phosphatidylinositol-3-phosphate 5-kinase-like protein (AHRD V3.3 *** A0A2K3P1Y5_TRIPR)
Solyc10g081110.3	3.41103	12.9878	1.80225	up	2.13722e-12	RING/U-box superfamily protein (AHRD V3.3 *** Q93YQ5_ARATH)
Solyc01g080200.3	3.87211	23.8275	2.48462	up	2.18828e-12	mediator of RNA polymerase II transcription subunit 33A-like (AHRD V3.3 *** A0A2I4F330_9ROSI)
Solyc10g006860.4	14.9086	5.63878	-1.53291	down	2.27911e-12	NAD(P)-binding Rossmann-fold superfamily protein (AHRD V3.3 *** F4IPI3_ARATH)
Solyc10g085900.3	89.4209	25.8083	-1.91845	down	2.31691e-12	Protein SLOW GREEN 1, chloroplastic (AHRD V3.3 *** A0A1J3J1U9_NOCCA)
Solyc08g081140.4	5.68912	14.837	1.2528	up	2.40806e-12	bHLH transcription factor 090
Solyc10g083610.2	47.7486	25.114	-1.05473	down	2.43505e-12	ethylene-inducible CTR1-like protein kinase
Solyc07g062060.3	172.51	43.1066	-2.12678	down	2.4523e-12	Peptide methionine sulfoxide reductase MsrB (AHRD V3.3 *** A0A2Z5A926_9PSED)
Solyc01g098770.1	0	5.2454	11.1281	up	2.56958e-12	Eukaryotic aspartyl protease family protein (AHRD V3.3 *** A0A2U1M5P2_ARTAN)
Solyc08g007890.3	11.2866	1.18995	-3.3716	down	2.60148e-12	Aldehyde dehydrogenase family 2 member mitochondrial-like (AHRD V3.3 *-* A0A2K3PGY0_TRIPR)
Solyc01g007100.3	2.18572	12.4909	2.38862	up	2.63356e-12	Digalactosyldiacylglycerol synthase 1, chloroplastic (AHRD V3.3 *** A0A1U8EIN3_CAPAN)
Solyc06g068900.4	63.5677	5.68138	-3.60269	down	2.69621e-12	Nudix hydrolase 17, mitochondrial (AHRD V3.3 *** A0A2G2WL44_CAPBA)
Solyc01g111250.3	166.722	51.3763	-1.82373	down	2.83642e-12	1-phosphatidylinositol phosphodiesterase (AHRD V3.3 *** A0A1J3JKG9_NOCCA)
Solyc09g011880.3	194.026	104.41	-1.02401	down	2.85084e-12	protein SSUH2 homolog (AHRD V3.3 *** A0A2I4DWW5_9ROSI)
Solyc09g092260.4	131.951	311.488	1.1077	up	2.85735e-12	Chaperone protein DnaJ (AHRD V3.3 *** A0A2G3AV72_CAPCH)
Solyc02g067060.3	2.21296	8.52147	1.81162	up	2.89609e-12	Hexosyltransferase (AHRD V3.3 *** A0A1U8FIH2_CAPAN)
Solyc06g066800.2	59.6557	17.0434	-1.93881	down	2.92002e-12	Nucleotide-diphospho-sugar transferases superfamily protein (AHRD V3.3 *** AT1G64980.3)
Solyc05g007160.3	9.0227	40.0604	2.01638	up	3.00318e-12	R2R3MYB transcription factor 110
Solyc08g079550.1	0.02499	2.60597	6.57807	up	3.07925e-12	hypothetical protein (AHRD V3.3 *** AT1G12380.1)
Solyc11g071810.2	145.753	48.3529	-1.71754	down	3.10997e-12	fasciated
Solyc12g098780.2	0	2.86429	10.6138	up	3.51583e-12	extensin-2-like (AHRD V3.3 *-* A0A1U8ESB3_CAPAN)
Solyc01g100600.4	0.01807	3.01511	7.26179	up	3.53624e-12	LATE TERMINATION
Solyc09g082100.3	0	39.987	13.5028	up	3.5971e-12	Late embryogenesis abundant protein D-34 (AHRD V3.3 *** A0A2G3CT36_CAPCH)
Solyc06g051260.4	3.80019	14.7541	1.83054	up	3.67485e-12	bHLH transcription factor 043
Solyc06g065440.1	10.145	29.4703	1.40625	up	3.79491e-12	Zinc finger protein STOP1-like protein (AHRD V3.3 *** A0A2G2ZB75_CAPAN)
Solyc09g091660.3	10.5488	30.1194	1.38448	up	3.87401e-12	Pleiotropic drug resistance protein (AHRD V3.3 *** C8CA13_CUCSA)
Solyc03g083030.3	73.0617	18.8942	-2.07454	down	3.92229e-12	ABL interactor-like protein 3 (AHRD V3.3 *** AT5G24310.1)
Solyc06g073450.4	117.966	63.2614	-1.02721	down	4.00051e-12	hypothetical protein (DUF1685) (AHRD V3.3 *** AT1G05870.9)
Solyc04g011670.3	8.07806	20.3936	1.20633	up	4.01326e-12	Transcription factor TGA7 (AHRD V3.3 *** A0A1U8GLI3_CAPAN)
Solyc08g066770.3	0.72206	5.52364	2.80877	up	4.1415e-12	Ankyrin repeat (AHRD V3.3 *** A0A200QDM7_9MAGN)
Solyc02g068340.3	2.98671	16.6858	2.34794	up	4.16682e-12	Kinesin-like protein (AHRD V3.3 *** O24147_TOBAC)
Solyc06g030470.4	243.249	49.537	-2.43233	down	4.3405e-12	UPSTREAM OF FLC protein (DUF966) (AHRD V3.3 *** Q8GYT8_ARATH)
Solyc07g008560.3	9.90609	36.8702	1.7649	up	4.46804e-12	Purple acid phosphatase (AHRD V3.3 *** A0A2G2WCI9_CAPBA)
Solyc09g010210.3	45.3977	6.30797	-2.9669	down	4.51127e-12	endo-1,4-beta-glucanase precursor (Cel2)
Solyc01g006680.4	87.8184	39.2572	-1.29388	down	4.53986e-12	2-oxoglutarate (2OG) and Fe(II)-dependent oxygenase superfamily protein (AHRD V3.3 *** A0A2U1NBL4_ARTAN)
Solyc02g071010.1	0.66464	12.0892	4.03658	up	4.63833e-12	Chlorophyll a-b binding protein, chloroplastic (AHRD V3.3 *** A0A2G3A7J8_CAPAN)
Solyc10g006880.3	543.409	122.573	-2.27134	down	4.63635e-12	NAC domain protein
Solyc01g111640.3	0.64078	8.47737	3.60011	up	4.68828e-12	SKP1-like protein (AHRD V3.3 *** O82463_NICCL)
Solyc12g006660.2	0.62453	4.25022	2.6341	up	4.75824e-12	testis- and ovary-specific PAZ domain protein (AHRD V3.3 *** AT5G20120.2)
Solyc02g085150.4	0	4.77641	11.1031	up	4.87089e-12	Late embryogenesis abundant (LEA) protein (AHRD V3.3 *** A0A1P8B7I6_ARATH)
Solyc02g089940.4	4.30136	17.9115	1.92868	up	4.89249e-12	BEL1-like homeodomain protein 4 (AHRD V3.3 *** A0A2G2XIM2_CAPBA)
Solyc07g008130.3	0.36869	13.2566	5.02344	up	4.96653e-12	Cupredoxin (AHRD V3.3 *-* A0A2U1MB64_ARTAN)
Solyc02g038800.1	41.9909	22.1496	-1.05191	down	5.05738e-12	Plant intracellular Ras-group-related LRR protein (AHRD V3.3 *** A0A2R6RJA8_ACTCH)
Solyc01g098520.3	58.1874	27.0938	-1.23288	down	5.07557e-12	MUTL protein homolog 3 (AHRD V3.3 *-* AT4G35520.6)
Solyc02g014670.2	0	4.36324	11.1128	up	5.10713e-12	BTB/POZ domain protein (AHRD V3.3 *** A0A1I9LLD2_ARATH)
Solyc11g073075.1	1.17792	7.35862	2.5167	up	5.18199e-12	Zinc finger protein (AHRD V3.3 *** A0A200PZ96_9MAGN)
Solyc09g072560.4	0	228.41	17.0492	up	5.23231e-12	11S globulin seed storage protein 2 (AHRD V3.3 *** A0A2G2X5V4_CAPBA)
Solyc08g077330.3	17.6013	63.9069	1.73506	up	5.2399e-12	Expansin-like B1 (AHRD V3.3 *** A0A2G3DCC1_CAPCH)
Solyc06g076120.2	9.43182	25.6016	1.3092	up	5.2741e-12	Fasciclin-like arabinogalactan protein 4 (AHRD V3.3 *** A0A2G2ZDY4_CAPAN)
Solyc09g005000.1	7.99668	29.426	1.74634	up	5.45303e-12	Lectin receptor-like kinase (AHRD V3.3 *** G0Y6Q9_GOSHI)
Solyc08g063080.3	92.7117	47.0674	-1.10586	down	5.51994e-12	UDP-sulfoquinovose synthase (AHRD V3.3 *** B6T784_MAIZE)
Solyc10g018120.2	11.4917	4.98193	-1.33427	down	5.57557e-12	Neuronal PAS domain protein (AHRD V3.3 *** Q6DR18_ARATH)
Solyc01g100010.3	2.49207	9.61931	1.81568	up	5.58915e-12	F-box domain, Phloem protein 2-like protein (AHRD V3.3 *** A0A2U1MNC1_ARTAN)
Solyc11g069710.2	4.81283	13.7691	1.38566	up	5.6725e-12	ABC transporter-like (AHRD V3.3 *** A0A200Q907_9MAGN)
Solyc02g093890.1	3.57896	23.0957	2.55745	up	5.70008e-12	hypothetical protein (AHRD V3.3 *** AT5G40800.1)
Solyc01g106350.4	0.51207	3.07668	2.45316	up	5.7332e-12	Fatty acid amide hydrolase (AHRD V3.3 *** A0A2G2Y3D5_CAPAN)
Solyc09g064270.3	2.32871	7.27604	1.51199	up	5.8595e-12	Receptor-like serine/threonine-protein kinase ALE2 (AHRD V3.3 *** A0A1U8E4M9_CAPAN)
Solyc04g005610.3	3.18779	13.281	1.92598	up	5.88595e-12	NAC domain-containing protein 2 (AHRD V3.3 *** NAP2_SOLLC)
Solyc04g078990.4	0.21567	3.53099	3.90258	up	6.09155e-12	Hexosyltransferase (AHRD V3.3 *** K4BUY3_SOLLC)
Solyc08g007310.3	24.6378	9.4063	-1.52215	down	6.10879e-12	Exostosin-like (AHRD V3.3 *** A0A200PV90_9MAGN)
Solyc04g045600.4	13.5571	32.3024	1.12184	up	6.14815e-12	Protein kinase superfamily protein (AHRD V3.3 *** F4JTH2_ARATH)
Solyc10g086730.2	12.4858	49.3298	1.84819	up	6.20775e-12	Fructose-1,6-bisphosphatase (AHRD V3.3 *** B6TSK5_MAIZE)
Solyc01g087620.3	718.192	375.811	-1.06183	down	6.27355e-12	Ubiquitin-like protein 5 (AHRD V3.3 *** A0A1U8DUI9_CAPAN)
Solyc04g082420.3	212.862	83.9068	-1.46914	down	6.3038e-12	BTB/POZ domain-containing protein (AHRD V3.3 *** A0A1U8GAB1_CAPAN)
Solyc11g010780.1	0.54918	4.55478	2.92461	up	6.31821e-12	UDP-glycosyltransferase 91A1 (AHRD V3.3 *** A0A2G2VDW8_CAPBA)
Solyc10g085810.2	103.802	54.7711	-1.05114	down	6.49799e-12	Vacuolar protein-sorting-associated protein 37-like protein 2 (AHRD V3.3 *** A0A2G2VU17_CAPBA)
Solyc12g088700.1	0.84966	4.97768	2.42255	up	6.51645e-12	Glycosyltransferase (AHRD V3.3 *** A0A2U1PZD4_ARTAN)
Solyc06g048950.3	0.27095	1.77576	2.57959	up	6.53275e-12	Leucine-rich receptor-like kinase family protein (AHRD V3.3 *** A0A072V1G8_MEDTR)
Solyc08g075750.4	108.209	45.3863	-1.37977	down	7.22488e-12	ATP-dependent Clp protease proteolytic subunit (AHRD V3.3 *** A0A2G3DD48_CAPCH)
Solyc05g011830.4	42.153	15.6164	-1.55839	down	7.73415e-12	18S pre-ribosomal assembly protein gar2-like protein (AHRD V3.3 *-* AT2G03810.7)
Solyc05g009330.3	3.19186	15.4817	2.14504	up	7.86939e-12	Fiber protein Fb34 (AHRD V3.3 *** B4FVT6_MAIZE)
Solyc02g070020.1	216.388	59.2454	-1.99203	down	7.886e-12	UDP-Glycosyltransferase superfamily protein (AHRD V3.3 *** A0A2U1N3R1_ARTAN)
Solyc06g007190.4	6.37463	15.7777	1.17878	up	8.151e-12	Protein phosphatase 2C (AHRD V3.3 *** O24078_MEDSA)
Solyc08g075870.3	215.05	64.7496	-1.85596	down	8.25043e-12	S-adenosyl-L-methionine-dependent methyltransferases superfamily protein (AHRD V3.3 *** A0A2U1NU97_ARTAN)
Solyc04g063210.3	1.20092	16.3159	3.62159	up	8.29117e-12	Caffeoyl-CoA O-methyltransferase (AHRD V3.3 *** A0A2G2WYM3_CAPBA)
Solyc01g091590.3	8.20328	47.0406	2.38829	up	8.33452e-12	BON1-associated protein 2-like (AHRD V3.3 *** A0A2I4E3A5_9ROSI)
Solyc12g088940.3	1.56712	7.79877	2.18197	up	8.49183e-12	MAP kinase kinase kinase 87
Solyc02g092430.1	117.817	283.742	1.1373	up	8.72146e-12	60S ribosomal protein L26 (AHRD V3.3 *** A0A1U8FHZ3_CAPAN)
Solyc02g087850.1	10.9381	33.3255	1.47651	up	8.86474e-12	Glutaredoxin (AHRD V3.3 *** A0A200QSA1_9MAGN)
Solyc04g078300.3	0.02666	2.83972	6.62523	up	8.93689e-12	MADS-box transcription factor (AHRD V3.3 *** A0A2K3PNN3_TRIPR)
Solyc03g116700.4	8.43603	25.2948	1.45549	up	9.16957e-12	Umecyanin (AHRD V3.3 *** A0A2G3B789_CAPCH)
Solyc01g099840.3	169.035	533.949	1.52647	up	9.32679e-12	Dormancy/auxin associated protein (AHRD V3.3 *** A0A2K3MXX9_TRIPR)
Solyc01g007740.4	105.219	57.2886	-1.00503	down	9.53152e-12	2-Cys peroxiredoxin (AHRD V3.3 *** G1JT83_VITVI)
Solyc07g062030.3	23.1141	11.5904	-1.12527	down	9.60966e-12	Chalcone-flavonone isomerase family protein (AHRD V3.3 *** A0A2G2WEX9_CAPBA)
Solyc11g007180.3	0.02946	3.87632	6.88631	up	9.77922e-12	GDSL esterase/lipase (AHRD V3.3 *** A0A314ZTH8_PRUYE)
Solyc07g056570.1	523.464	128.079	-2.15468	down	9.85562e-12	notabilis
Solyc01g009010.3	104.631	30.2303	-1.91654	down	9.98528e-12	4-diphosphocytidyl-2-C-methyl-D-erythritol kinase
Solyc02g077920.4	401.982	121.258	-1.85317	down	9.97815e-12	Colorless non-ripening
Solyc01g098400.3	0.89192	20.1136	4.35524	up	1.02175e-11	Histidine phosphotransfer protein (AHRD V3.3 *** A0A0A1WCB7_NICAT)
Solyc03g007380.2	0.77422	7.05651	3.05603	up	1.03156e-11	WRKY transcription factor 52
Solyc10g084000.3	41.9193	15.3265	-1.582	down	1.03155e-11	heavy metal-associated isoprenylated plant protein 3-like (AHRD V3.3 *** A0A1U8EC89_CAPAN)
Solyc02g014860.3	104.588	35.9846	-1.67294	down	1.03712e-11	Chaperone protein DnaJ (AHRD V3.3 *** A0A1J3ID64_NOCCA)
Solyc09g011470.3	217.405	100.856	-1.23597	down	1.04053e-11	Plant/T7H20-70 protein (AHRD V3.3 *-* G7L5L0_MEDTR)
Solyc11g066020.2	22.5812	90.3187	1.86496	up	1.11162e-11	Ankyrin repeat family protein, putative, expressed (AHRD V3.3 *** Q10NB7_ORYSJ)
Solyc05g018240.4	27.7533	13.7252	-1.14478	down	1.11396e-11	CRS2-associated factor 1, chloroplastic (AHRD V3.3 *** A0A2G2VBU0_CAPBA)
Solyc01g010290.4	4.59298	12.095	1.26712	up	1.15161e-11	Ureide permease (AHRD V3.3 *** A0A2R6PBP7_ACTCH)
Solyc05g006390.1	81.1346	202.646	1.18944	up	1.22466e-11	CDP-diacylglycerol-glycerol-3-phosphate 3-phosphatidyltransferase (AHRD V3.3 *** Q8VYY6_ARATH)
Solyc06g036310.3	2.92232	15.1196	2.23662	up	1.23017e-11	Heavy metal-associated isoprenylated plant protein (AHRD V3.3 *** A0A2R6RSL8_ACTCH)
Solyc02g087050.2	1.51286	7.85244	2.24358	up	1.2642e-11	WAT1-related protein (AHRD V3.3 *** K4BBL2_SOLLC)
Solyc02g085600.1	196.486	93.3821	-1.19993	down	1.27788e-11	Scarecrow-like protein 15 (AHRD V3.3 *** A0A2G3AAH7_CAPAN)
Solyc07g048070.3	0.64618	7.30988	3.37419	up	1.29027e-11	Cytochrome b561 and DOMON domain-containing protein (AHRD V3.3 *** A0A2G2WDB3_CAPBA)
Solyc03g114190.1	0.2502	10.8741	5.28837	up	1.32396e-11	RING/U-box superfamily protein (AHRD V3.3 *-* A0A2U1Q188_ARTAN)
Solyc11g065320.2	4.65177	19.1431	1.90654	up	1.37827e-11	Zinc finger transcription factor 67
Solyc07g006130.3	53.6252	18.9026	-1.6302	down	1.52705e-11	Eukaryotic peptide chain release factor subunit 1 (AHRD V3.3 *** A0A1U8F7R5_CAPAN)
Solyc09g092480.1	4.84741	14.2177	1.42146	up	1.52846e-11	Glycosyltransferase (AHRD V3.3 *** A0A2I4GJH4_9ROSI)
Solyc07g064790.4	0	6.52454	10.7498	up	1.53835e-11	Threonine--tRNA ligase, cytoplasmic (AHRD V3.3 *-* A0A2G2WFC7_CAPBA)
Solyc10g083940.1	13.1869	1.87235	-2.93539	down	1.58113e-11	Major facilitator superfamily (AHRD V3.3 *** A0A2U1KPS1_ARTAN)
Solyc03g115740.2	153.342	72.4211	-1.21382	down	1.59854e-11	Galactosyl transferase GMA12/MNN10 family protein (AHRD V3.3 *** A0A2U1L978_ARTAN)
Solyc05g054900.3	0	6.61932	10.4591	up	1.60117e-11	Blue copper protein (AHRD V3.3 *-* A0A2K3LCQ8_TRIPR)
Solyc10g007280.4	1.15664	7.92702	2.65651	up	1.65918e-11	P-loop containing nucleoside triphosphate hydrolases superfamily protein (AHRD V3.3 *** A0A2U1NGY3_ARTAN)
Solyc09g007010.1	2.25517	29.9099	3.60382	up	1.66828e-11	Pathogenesis-related protein 1 (AHRD V3.3 *** Q75QH2_CAPCH)
Solyc08g076090.3	38.8797	14.11	-1.58867	down	1.67616e-11	DUF760 domain-containing protein (AHRD V3.3 *** A0A1Q3CP94_CEPFO)
Solyc02g092870.2	7.6917	2.70912	-1.63115	down	1.69772e-11	Nucleolar-like protein (AHRD V3.3 *** F4J3H8_ARATH)
Solyc02g082070.4	1.37657	5.8555	1.95573	up	1.7347e-11	Cytochrome 71AV8 (AHRD V3.3 *** A0A2G2XFF3_CAPBA)
Solyc08g005860.3	26.4697	11.1339	-1.37623	down	1.74436e-11	Putrescine-binding periplasmic protein-related protein (AHRD V3.3 *** A0A2U1PSD6_ARTAN)
Solyc09g007420.4	0	2.93688	10.3961	up	1.79252e-11	Glycosyltransferases (AHRD V3.3 *** K4CQD1_SOLLC)
Solyc11g018690.2	3.97833	12.8453	1.55924	up	1.84267e-11	ABC transporter G family member 25 (AHRD V3.3 *** A0A1U8GMW2_CAPAN)
Solyc02g081420.3	5.05399	2.19182	-1.33274	down	1.84935e-11	P-loop containing nucleoside triphosphate hydrolase (AHRD V3.3 *** A0A2U1NM30_ARTAN)
Solyc02g092240.3	18.2424	6.38011	-1.64306	down	1.85674e-11	D-ribose-binding periplasmic protein (AHRD V3.3 *** AT5G50090.2)
Solyc03g112390.3	0.19612	4.88492	4.49604	up	1.86987e-11	R2R3MYB transcription factor 86
Solyc04g010250.3	3.05852	29.9274	3.15118	up	1.88487e-11	Alpha/beta-Hydrolases superfamily protein (AHRD V3.3 *** Q8RXN7_ARATH)
Solyc06g065190.1	4.35023	24.2631	2.34885	up	1.92548e-11	TCP transcription factor 13
Solyc05g009800.4	37.7755	15.9025	-1.37569	down	1.96117e-11	Leucine-rich repeat receptor-like serine/threonine-protein kinase (AHRD V3.3 *** A0A2I0VIY5_9ASPA)
Solyc03g097390.3	0	3.02309	10.2873	up	1.96924e-11	Acyl-[acyl-carrier-protein] hydrolase (AHRD V3.3 *** A0A2G2VB33_CAPBA)
Solyc07g007750.3	13.8632	46.8658	1.62648	up	2.00357e-11	Defensin protein (AHRD V3.3 *** B1N678_SOLLC),Pfam:PF00304
Solyc03g120690.3	16.9369	1.88405	-3.29015	down	2.00758e-11	Dynein light chain (AHRD V3.3 *** A0A2G3D075_CAPCH)
Solyc06g068680.3	0.10925	4.57224	5.23578	up	2.06636e-11	Respiratory burst oxidase homolog (AHRD V3.3 *** Q84KK7_NICBE)
Solyc03g093400.2	1.74949	8.31976	2.11605	up	2.12557e-11	Sugar transporter protein 15
Solyc02g069580.3	108.772	51.6728	-1.2047	down	2.15964e-11	UDP-glucose 4-epimerase (AHRD V3.3 *** A0A1Y1ITM0_KLENI)
Solyc03g117980.3	20.6225	77.5305	1.77608	up	2.1628e-11	whitefly-induced gp91-phox
Solyc04g054820.3	24.7501	12.5642	-1.10751	down	2.17603e-11	2,3-bisphosphoglycerate-dependent phosphoglycerate mutase (AHRD V3.3 *** A0A2G3B2N3_CAPCH)
Solyc08g074682.1	0	2.10773	10.2729	up	2.17556e-11	Polyphenol oxidase (AHRD V3.3 *** Q41427_SOLTU)
Solyc02g087990.4	0.22229	2.24816	3.21257	up	2.42526e-11	Ribosomal protein L34Ae (AHRD V3.3 *-* A0A2U1NXY4_ARTAN)
Solyc01g067660.3	410.963	180.939	-1.3099	down	2.45379e-11	1,4-alpha-glucan-maltohydrolase
Solyc11g020230.1	1.19648	8.97983	2.77414	up	2.45351e-11	Serine/threonine-protein kinase-like protein CCR4 (AHRD V3.3 *** A0A2G2WXQ5_CAPBA)
Solyc07g065290.3	20.8612	5.72641	-1.98836	down	2.5199e-11	Zinc finger transcription factor 51
Solyc11g010490.3	42.2402	19.2756	-1.26384	down	2.63852e-11	transmembrane protein (AHRD V3.3 *** AT5G65440.7)
Solyc06g011575.1	81.8599	32.0399	-1.48319	down	2.6952e-11	Unknown protein
Solyc02g094320.3	7.12688	18.7619	1.26771	up	2.7003e-11	Actin (AHRD V3.3 *** A0A172MJV1_PAESU)
Solyc07g052510.4	0	2.71615	10.2918	up	2.70808e-11	peroxidase (TPX1)
Solyc05g052360.2	1.11448	7.83302	2.69328	up	2.78311e-11	Laccase (AHRD V3.3 *-* A0A2G2ZJK7_CAPAN)
Solyc09g090810.3	9.07725	23.2662	1.22672	up	2.86839e-11	Histone-lysine N-methyltransferase family member protein (AHRD V3.3 *** A0A2R6PX68_ACTCH)
Solyc12g013820.3	36.2126	10.3635	-1.93188	down	2.89353e-11	Ubiquitin-conjugating enzyme (AHRD V3.3 *-* A0A200QWS6_9MAGN)
Solyc02g073580.1	1.20067	18.02	3.79901	up	2.96184e-11	transcription factor TGA6-like (AHRD V3.3 *** A0A2I4DJ54_9ROSI)
Solyc06g082300.4	0.04753	1.65096	4.98878	up	2.98548e-11	UDP-glycosyltransferase 87A1-like (AHRD V3.3 *** A0A2I4FAC3_9ROSI)
Solyc11g022460.3	70.0888	31.0549	-1.30073	down	3.21241e-11	C2 calcium/lipid-binding plant phosphoribosyltransferase family protein (AHRD V3.3 *** A0A061FS12_THECC)
Solyc10g075050.2	0	7.09489	10.5008	up	3.26824e-11	Non-specific lipid-transfer protein (AHRD V3.3 *** K4D1U7_SOLLC)
Solyc11g010690.3	2.33706	7.03103	1.45871	up	3.29551e-11	Nucleobase-ascorbate transporter 11 (AHRD V3.3 *-* A0A2G2Y5P1_CAPAN)
Solyc11g017100.1	0.03864	1.60823	5.32294	up	3.30258e-11	Transcription factor GRAS (AHRD V3.3 *** A0A2U1PKY8_ARTAN)
Solyc12g056930.2	0.57251	5.40085	3.11357	up	3.30459e-11	sulfate transporter 2
Solyc02g083670.4	2.2854	10.0226	1.99784	up	3.34068e-11	Histidine kinase 1 (AHRD V3.3 *** A0A2G3AA52_CAPAN)
Solyc05g025810.3	2.36786	11.7166	2.17324	up	3.41216e-11	Strictosidine synthase (AHRD V3.3 *** A0A2U1MD24_ARTAN)
Solyc05g007220.4	47.8058	24.1659	-1.11202	down	3.53049e-11	F-box/kelch-repeat protein (AHRD V3.3 *-* A0A2G2X8J1_CAPBA)
Solyc12g008490.2	15.6796	6.00567	-1.51635	down	3.5586e-11	Nucleotide-diphospho-sugar transferases superfamily protein (AHRD V3.3 *** AT2G19880.2)
Solyc06g062430.3	18.0683	6.33482	-1.6416	down	3.64165e-11	Inositol oxygenase (AHRD V3.3 *** A0A2U1PDJ1_ARTAN)
Solyc07g054460.4	3.85028	10.5739	1.33039	up	3.76898e-11	H/ACA ribonucleoprotein complex non-core subunit NAF1 (AHRD V3.3 *-* A0A2I4DNL3_9ROSI)
Solyc02g031950.3	279.839	120.206	-1.35058	down	3.8669e-11	pathogenesis-related family protein (AHRD V3.3 *** AT1G78780.5)
Solyc01g065500.3	0.6872	4.56786	2.59879	up	3.92433e-11	C2 calcium/lipid-binding plant phosphoribosyltransferase family protein (AHRD V3.3 *** A0A061EZM2_THECC)
Solyc02g078380.3	45.7288	245.96	2.29013	up	3.93708e-11	Stem-specific protein TSJT1 (AHRD V3.3 *** A0A1U8FVZ0_CAPAN)
Solyc09g082990.3	28.7078	63.3543	1.01122	up	3.95877e-11	GDP-mannose-3',5'-epimerase (AHRD V3.3 *** A5JPK5_VITVI)
Solyc05g009030.4	56.7283	30.5699	-1.01961	down	3.9891e-11	3-isopropylmalate dehydrogenase (AHRD V3.3 *** B5LAV1_CAPAN)
Solyc08g005010.4	9.17836	47.7462	2.24369	up	4.117e-11	CAAX amino terminal protease (AHRD V3.3 *** A0A200PSV1_9MAGN)
Solyc09g065470.3	0	54.9833	14.9278	up	4.12389e-11	Vicilin-like antimicrobial peptides 2-1 (AHRD V3.3 *** AMP21_MACIN)
Solyc06g065050.2	0.1928	7.4392	5.14158	up	4.18096e-11	Late embryogenesis abundant domain-containing protein / LEA domain-containing protein (AHRD V3.3 *** Q9C7H3_ARATH)
Solyc08g060810.3	195.472	87.2642	-1.2897	down	4.30864e-11	EIN3-binding F-box protein 2
Solyc07g039190.4	3.50646	11.7337	1.61144	up	4.45392e-11	hypothetical protein (AHRD V3.3 *-* AT5G56850.4)
Solyc08g006800.3	0	6.03927	10.2038	up	4.48389e-11	transmembrane protein (AHRD V3.3 *** AT4G31830.1)
Solyc04g078470.3	0	2.84171	10.3109	up	4.54607e-11	D-type cyclin-3
Solyc06g071070.1	4.15799	17.2705	1.92207	up	4.8353e-11	NAD(P)-binding Rossmann-fold superfamily protein (AHRD V3.3 *** A0A2U1L921_ARTAN),Pfam:PF13561
Solyc12g041870.3	0	3.62478	10.548	up	4.86506e-11	Glutamine synthetase (AHRD V3.3 *** O04999_MEDTR)
Solyc09g089620.1	8.14232	0.80628	-3.46098	down	5.11166e-11	AT-hook motif nuclear-localized protein (AHRD V3.3 *** A0A2G3BF72_CAPCH)
Solyc03g111590.4	32.2513	17.2943	-1.02664	down	5.15719e-11	Lysine-specific demethylase REF6 (AHRD V3.3 *** A0A1U8FXA8_CAPAN)
Solyc02g078600.3	0.19184	1.67209	2.99305	up	5.30217e-11	polyol monosaccharide transporter 1
Solyc09g090070.1	89.4078	258.679	1.40707	up	5.33841e-11	phosphate transporter 1
Solyc02g082510.1	69.9966	37.9495	-1.01295	down	5.4073e-11	Amino acid transporter (AHRD V3.3 *** A0A200PYH9_9MAGN)
Solyc09g008070.4	0.13196	1.44589	3.32483	up	5.45756e-11	Cell division cycle protein 48-like protein (AHRD V3.3 *** A0A2G3BJ43_CAPCH)
Solyc01g081590.4	0	9.33766	10.533	up	5.55709e-11	Non-specific lipid-transfer protein (AHRD V3.3 *** A0A2G2XRN2_CAPBA)
Solyc03g113850.1	0.03496	1.97119	5.5983	up	5.56877e-11	Transducin/WD40 repeat-like superfamily protein (AHRD V3.3 *** A0A2U1QGB4_ARTAN)
Solyc01g094170.3	52.1771	23.6128	-1.2757	down	5.72147e-11	Digalactosyldiacylglycerol synthase 2, chloroplastic (AHRD V3.3 *** A0A1U8E3X1_CAPAN)
Solyc01g108210.4	11.0292	3.29907	-1.87362	down	5.72465e-11	Cytochrome P450 (AHRD V3.3 *** A0A200QZB6_9MAGN)
Solyc07g018140.3	1.77893	13.8993	2.82593	up	5.72474e-11	Protein kinase superfamily protein (AHRD V3.3 *** A0A2U1MSN8_ARTAN)
Solyc02g081030.4	164.193	73.1605	-1.29255	down	5.73267e-11	ERD (Early-responsive to dehydration stress) family protein (AHRD V3.3 *-* A0A2U1NFB6_ARTAN)
Solyc02g072240.3	0.00945	1.20594	6.89006	up	5.76776e-11	Cellulose synthase (AHRD V3.3 *** K4B8J8_SOLLC)
Solyc08g081490.4	7.27337	20.5602	1.37041	up	5.81594e-11	mitogen-activated protein kinase 7
Solyc02g091380.1	1.36456	17.0559	3.49299	up	5.96924e-11	transmembrane protein (AHRD V3.3 *** AT1G49000.1)
Solyc06g075370.3	4.66514	30.2674	2.55973	up	6.01466e-11	Dof zinc finger protein (AHRD V3.3 *** A0A2K3LIE4_TRIPR)
Solyc12g098960.2	2.03915	7.88026	1.81939	up	6.24254e-11	Protein kinase domain (AHRD V3.3 *** A0A200R1U1_9MAGN)
Solyc01g095900.4	67.3145	21.9703	-1.74125	down	6.2727e-11	Tetratricopeptide repeat (TPR)-like superfamily protein (AHRD V3.3 *** A0A2U1QFM4_ARTAN)
Solyc08g068290.3	148.481	48.3603	-1.74349	down	6.2856e-11	Sulfite exporter TauE/SafE family protein (AHRD V3.3 *** A0A2U1KY14_ARTAN)
Solyc01g087200.3	3.40336	8.51047	1.1918	up	6.3493e-11	Disease resistance protein (AHRD V3.3 *** A0A2U1Q201_ARTAN)
Solyc02g063520.3	14.2811	53.6376	1.77501	up	6.54215e-11	Homeobox-leucine zipper protein HAT22 (AHRD V3.3 *** A0A2G2XBJ3_CAPBA)
Solyc12g013700.2	620.633	81.2647	-3.0526	down	6.80012e-11	stem-specific protein TSJT1-like (AHRD V3.3 *** A0A2I4H4H1_9ROSI)
Solyc12g087980.3	14.2633	6.54532	-1.25325	down	6.82798e-11	HXXXD-type acyl-transferase family protein (AHRD V3.3 *** A0A2U1KHQ7_ARTAN)
Solyc09g098160.3	1.16744	7.19508	2.49364	up	6.85029e-11	pirin
Solyc04g015100.3	109.873	46.378	-1.37163	down	6.94268e-11	Acetyl-CoA C-acetyltransferase (AHRD V3.3 *** D9U856_BACMN)
Solyc02g089520.2	35.749	16.7387	-1.22303	down	6.95327e-11	Zinc finger protein CONSTANS-LIKE 2 (AHRD V3.3 *** A0A2G3ABV8_CAPAN)
Solyc07g047750.3	25.8021	12.1954	-1.20861	down	7.15675e-11	Unknown protein
Solyc08g077050.3	86.8309	38.2447	-1.31322	down	7.4009e-11	Ferredoxin (AHRD V3.3 *** A0A1U8GXA1_CAPAN)
Solyc12g045020.2	1.56371	11.4741	2.75212	up	7.53929e-11	Cytochrome (AHRD V3.3 *** A0A2G2Y725_CAPAN)
Solyc01g102890.4	0	3.57323	10.2714	up	7.75949e-11	Germin-like protein subfamily 1 member (AHRD V3.3 *** A0A2K3JPE5_TRIPR)
Solyc10g078370.2	0.11808	2.03113	3.96687	up	8.27228e-11	Auxin Efflux Facilitator 9
Solyc01g105360.3	1.7306	21.2426	3.47659	up	8.41662e-11	Glycosyltransferase (AHRD V3.3 *** A0A2I4DYG0_9ROSI)
Solyc02g093750.3	9.27172	25.2257	1.31754	up	8.45434e-11	C3H4 type zinc finger protein (DUF23) (AHRD V3.3 *** Q9FM26_ARATH)
Solyc08g079830.4	82.403	32.296	-1.47715	down	8.45995e-11	copper/zinc superoxide dismutase copper chaperone precursor
Solyc01g100230.3	71.8092	32.6481	-1.2641	down	8.66645e-11	DnaJ-like protein subfamily B member 6 (AHRD V3.3 *** A0A2G2V7W8_CAPBA)
Solyc02g087400.1	13.8041	47.1518	1.63841	up	8.8784e-11	Ankyrin repeat-containing protein (AHRD V3.3 *** A0A2U1KW09_ARTAN)
Solyc02g069430.4	62.9116	16.4436	-2.05901	down	9.46889e-11	Phospholipid-transporting ATPase (AHRD V3.3 *-* A0A2G3D422_CAPCH)
Solyc03g093510.2	45.1349	24.461	-1.01482	down	9.59408e-11	Alpha/beta-Hydrolases superfamily protein (AHRD V3.3 *** A0A2U1NKR4_ARTAN)
Solyc04g074430.2	6.24729	71.109	3.37049	up	9.61499e-11	Protein EXORDIUM-like 1 (AHRD V3.3 *-* A0A2G2ZQI6_CAPAN)
Solyc04g049330.3	681.336	346.714	-1.10156	down	9.8373e-11	V-type proton ATPase subunit G (AHRD V3.3 *** Q5GMM8_CAPCH)
Solyc03g044300.3	249.952	73.6486	-1.88603	down	9.89185e-11	APETALA2a
Solyc02g020890.4	11.9194	5.60307	-1.21632	down	9.92081e-11	alpha/beta-Hydrolases superfamily protein (AHRD V3.3 *** AT3G19970.5)
Solyc06g063180.3	0.80052	4.69699	2.42509	up	9.96527e-11	glutamate receptor-like 2.2
Solyc08g068690.1	55.4691	186.072	1.61255	up	1.02794e-10	Tyramine n-hydroxycinnamoyl transferase (AHRD V3.3 *** Q5D8C0_CAPAN)
Solyc02g077700.1	53.0299	26.5784	-1.12618	down	1.03087e-10	transmembrane protein (AHRD V3.3 *** AT2G33855.1)
Solyc04g007050.4	0	1.17444	10.1128	up	1.06274e-10	Disease resistance protein (AHRD V3.3 *** A0A2U1N8H9_ARTAN)
Solyc12g099250.2	3.82074	11.1649	1.41531	up	1.08323e-10	MAP kinase kinase kinase 89
Solyc11g067060.3	74.1562	30.5331	-1.40957	down	1.11622e-10	Protein-tyrosine phosphatase (AHRD V3.3 *** Q67YE7_ARATH)
Solyc11g066280.3	14.5433	45.9639	1.52721	up	1.13908e-10	ribosome production factor 1 (AHRD V3.3 *** A0A2I4FRK6_9ROSI)
Solyc08g080490.3	0.04315	456.911	13.2373	up	1.14574e-10	2S albumin (AHRD V3.3 *-* B6EU55_BEREX)
Solyc09g098530.4	26.8962	13.7675	-1.09436	down	1.17021e-10	phosphoribosylformylglycinamidine synthase (AHRD V3.3 *** AT2G43235.1)
Solyc03g007170.3	4.80139	14.0176	1.41533	up	1.17636e-10	Peptidylprolyl isomerase (AHRD V3.3 *** A0A2G2X6E0_CAPBA)
Solyc12g010670.1	3.30948	19.4196	2.42707	up	1.18652e-10	E3 ubiquitin-protein ligase RMA1H1 (AHRD V3.3 *** A0A1U8FIB2_CAPAN)
Solyc11g011180.3	5.36844	27.0474	2.2025	up	1.20296e-10	Lrr receptor-like serinethreonine-protein kinase gso1 (AHRD V3.3 *** A0A1J6IBH9_NICAT)
Solyc08g067260.4	128.097	63.5812	-1.13741	down	1.24371e-10	3-ketoacyl-CoA synthase (AHRD V3.3 *** A0A1U8DS82_CAPAN)
Solyc10g017540.4	0	4.19205	10.0033	up	1.25177e-10	Remorin (AHRD V3.3 *** A0A1U8DSP8_CAPAN)
Solyc02g092470.3	4.80319	14.4715	1.45824	up	1.26797e-10	Formin-like protein (AHRD V3.3 *** A0A2G3D8M5_CAPCH)
Solyc03g078490.4	0.5812	4.4803	2.81979	up	1.28379e-10	Glycosyltransferase (AHRD V3.3 *** A0A2I4HTK4_9ROSI)
Solyc04g012140.1	55.7269	14.3576	-2.08718	down	1.30587e-10	Unknown protein
Solyc07g008670.3	0.32556	2.23761	2.64677	up	1.31526e-10	protein LONGIFOLIA 1 (AHRD V3.3 *** A0A2I4HKE6_9ROSI)
Solyc12g005060.1	49.4468	23.3855	-1.21137	down	1.35516e-10	ATP synthase gamma chain, chloroplastic (AHRD V3.3 *** A0A2G2X587_CAPBA)
Solyc12g044930.3	11.7122	30.2534	1.23878	up	1.37427e-10	F-box protein (AHRD V3.3 *** A0A2G3B4N2_CAPCH)
Solyc12g089350.3	0.04071	3.05244	6.25301	up	1.40863e-10	GDSL esterase/lipase (AHRD V3.3 *** A0A2R6PZH9_ACTCH)
Solyc07g041320.3	23.9431	55.0407	1.07279	up	1.41594e-10	Paired amphipathic helix Sin3-like protein (AHRD V3.3 *-* A0A178WJA6_ARATH)
Solyc06g065720.1	25.1206	12.7605	-1.10464	down	1.42332e-10	Cytochrome, and DOMON domain-containing protein (AHRD V3.3 *** A0A2G2WKK0_CAPBA)
Solyc05g053350.3	0.3293	6.4756	4.16073	up	1.45768e-10	Desiccation-related protein PCC13-62 (AHRD V3.3 *** A0A2G3CHV3_CAPCH),Pfam:PF13668
Solyc02g062240.3	10.2786	27.4765	1.28892	up	1.48199e-10	Small nuclear ribonucleoprotein Sm D3 (AHRD V3.3 *** A0A1U8FJ77_CAPAN)
Solyc07g006480.4	0.33278	3.64207	3.32472	up	1.51399e-10	Receptor-like kinase (AHRD V3.3 *** D4QD70_DIACA)
Solyc04g007690.3	0	1.82783	10.2582	up	1.51985e-10	SlPIN3
Solyc04g077310.3	2.5345	7.94973	1.52187	up	1.52642e-10	G-type lectin S-receptor-like serine/threonine-protein kinase (AHRD V3.3 *-* A0A2G3CPF9_CAPCH)
Solyc03g006100.4	0.99004	4.8993	2.17144	up	1.53659e-10	LRR receptor-like serine/threonine-protein kinase EFR (AHRD V3.3 *** A0A1U8GGG3_CAPAN)
Solyc12g017960.1	0.46776	9.52138	4.25064	up	1.53705e-10	hypothetical protein (AHRD V3.3 *** AT2G44010.1)
Solyc10g039290.2	0.72069	5.04875	2.6697	up	1.53989e-10	Major facilitator superfamily protein (AHRD V3.3 *** A0A1P8AT47_ARATH)
Solyc12g044610.2	2.47329	11.4975	2.08422	up	1.53976e-10	Transcription factor MYB1R1 (AHRD V3.3 *** A0A2G3B343_CAPCH)
Solyc08g068230.4	0.22855	3.2257	3.70116	up	1.56358e-10	Pentatricopeptide repeat-containing protein (AHRD V3.3 *** A0A2G2YYD7_CAPAN)
Solyc03g083900.4	39.9502	16.5472	-1.40299	down	1.56726e-10	monocopper oxidase-like protein SKU5 (AHRD V3.3 *** A0A2I4GW38_9ROSI)
Solyc03g117870.3	298.507	115.376	-1.49645	down	1.61356e-10	4-coumarate:CoA ligase (AHRD V3.3 *** Q42879_LITER)
Solyc04g049960.3	0	7.08581	9.94247	up	1.64199e-10	Low temperature and salt responsive protein family (AHRD V3.3 *** A0A2U1QNE0_ARTAN)
Solyc12g088040.2	0.25191	2.07036	2.90727	up	1.65021e-10	Wall-associated receptor kinase-like 20 (AHRD V3.3 *** A0A2G2Y9C2_CAPAN)
Solyc09g042770.4	42.6542	21.759	-1.09983	down	1.74824e-10	Rhodanese-like domain-containing protein 4A, chloroplastic (AHRD V3.3 *** A0A2G2X1L1_CAPBA)
Solyc11g006670.1	2.0075	9.61831	2.12992	up	1.78025e-10	ovate family protein 29
Solyc09g092320.3	3.18951	11.6236	1.7352	up	1.90375e-10	RNA binding protein (AHRD V3.3 *** O23793_NICSY)
Solyc02g093580.4	1.96811	15.3161	2.82625	up	1.90783e-10	Tomato 9612 mRNA
Solyc04g079310.4	6.48668	20.8779	1.55364	up	1.91104e-10	RNA-binding protein 47C (AHRD V3.3 *** A0A2U1PUZ3_ARTAN)
Solyc11g066440.2	253.308	92.2443	-1.5827	down	1.90983e-10	lethal leaf spot 1
Solyc05g008420.4	8.5354	20.1519	1.10993	up	1.92657e-10	Tetratricopeptide repeat protein 5 (AHRD V3.3 *** A0A2U1PT40_ARTAN)
Solyc04g005630.3	32.8428	13.1338	-1.44955	down	2.02996e-10	Transcription termination factor 3, mitochondrial (AHRD V3.3 *** A0A1J3JQF8_NOCCA)
Solyc08g082630.3	0.05493	1.00234	4.05651	up	2.0421e-10	Auxin Response Factor 9A
Solyc01g005370.3	52.5055	28.376	-1.01742	down	2.05335e-10	Calcium-dependent protein kinase (AHRD V3.3 *-* CDPK_DAUCA)
Solyc02g082900.3	12.8004	31.5041	1.16753	up	2.06807e-10	Protein STRICTOSIDINE SYNTHASE-LIKE 6 (AHRD V3.3 *** A0A2G2XFW5_CAPBA)
Solyc03g123570.3	78.0598	42.0513	-1.02356	down	2.09225e-10	1-phosphatidylinositol-3-phosphate 5-kinase FAB1B (AHRD V3.3 *** A0A2G2WPE3_CAPBA)
Solyc12g044240.3	102.882	43.7715	-1.36119	down	2.14016e-10	Dynein light chain (AHRD V3.3 *** A0A2G3D067_CAPCH)
Solyc03g118820.4	54.2641	29.1583	-1.02647	down	2.16146e-10	Ras-related protein RABA6a (AHRD V3.3 *** A0A1U8FCD3_CAPAN)
Solyc05g046240.1	0	7.68343	10.0228	up	2.1774e-10	protein PELPK1 (AHRD V3.3 *** XP_004240134.1)
Solyc10g079890.2	118.789	60.3898	-1.1038	down	2.19809e-10	Calcium-binding EF-hand family protein (AHRD V3.3 *** A0A2U1NS17_ARTAN)
Solyc03g005020.3	248.698	57.6008	-2.23137	down	2.21529e-10	Lipase (AHRD V3.3 *** A0A2G2WWE2_CAPBA)
Solyc10g079070.2	4.5656	17.2655	1.7851	up	2.23511e-10	bHLH transcription factor 065
Solyc01g080910.2	29.0923	67.7627	1.0896	up	2.26037e-10	polyadenylate-binding protein 1-B-binding protein (AHRD V3.3 *** AT5G44860.2)
Solyc10g081575.1	114.606	34.3306	-1.86273	down	2.31578e-10	Unknown protein
Solyc01g109720.3	4.76809	14.2543	1.45196	up	2.3367e-10	Alpha/beta-Hydrolases superfamily protein (AHRD V3.3 *** Q9ASW5_ARATH)
Solyc12g006040.3	12.6109	5.0929	-1.43749	down	2.39781e-10	NBS-LRR protein (AHRD V3.3 *-* Q9SM52_SOLAC)
Solyc07g054220.1	1.5724	7.77396	2.16955	up	2.49775e-10	Ethylene-responsive transcription factor (AHRD V3.3 *** A0A2G3C0R2_CAPCH)
Solyc02g086900.4	57.54	24.0755	-1.39017	down	2.52879e-10	HD domain-containing metal-dependent phosphohydrolase family protein (AHRD V3.3 *** A0A2U1PYT8_ARTAN)
Solyc04g072830.4	23.3952	12.0209	-1.08811	down	2.5681e-10	P-loop containing nucleoside triphosphate hydrolases superfamily protein (AHRD V3.3 *** A0A2U1QEJ7_ARTAN)
Solyc07g047840.2	7.679	29.7166	1.8188	up	2.59655e-10	chaperone (AHRD V3.3 *** AT5G15802.1)
Solyc01g067480.4	2.02481	6.32521	1.51182	up	2.65857e-10	Acyl-CoA-binding domain-containing protein 4-like (AHRD V3.3 *** A0A2K3NUA0_TRIPR)
Solyc07g054430.3	1.58361	6.1694	1.83062	up	2.67415e-10	folic acid binding / transferase (AHRD V3.3 *** AT2G20830.4)
Solyc09g010470.3	2.31274	7.93661	1.64722	up	2.70885e-10	UNC93-like protein 3 (AHRD V3.3 *** A0A2G2YQV1_CAPAN)
Solyc06g061030.3	2.37446	17.2809	2.7264	up	2.80301e-10	Two-component response regulator APRR2-like protein (AHRD V3.3 *** A0A2K3PF46_TRIPR)
Solyc11g007900.3	4.92166	2.45071	-1.13508	down	2.87589e-10	EEIG1/EHBP1 N-terminal domain (AHRD V3.3 *-* A0A200R5E0_9MAGN)
Solyc06g075960.1	115.761	279.231	1.14198	up	2.91743e-10	Histone H4 (AHRD V3.3 *-* F2E7L1_HORVV)
Solyc11g007610.2	4.54063	13.7336	1.46827	up	2.98053e-10	ATP-dependent RNA helicase (AHRD V3.3 *** B6TU64_MAIZE)
Solyc11g062400.2	1.04221	5.22574	2.20323	up	3.00398e-10	Protein kinase APK1B, chloroplastic (AHRD V3.3 *** A0A2G3B9K0_CAPCH)
Solyc02g070940.1	3.81727	16.0926	1.94008	up	3.05887e-10	Chlorophyll a-b binding protein, chloroplastic (AHRD V3.3 *** A0A2G3A7J8_CAPAN)
Solyc12g098600.1	1.55655	7.80029	2.19655	up	3.11094e-10	Glycosyltransferase (AHRD V3.3 *** A0A2I4GJH4_9ROSI)
Solyc08g082260.2	0	2.342	9.83452	up	3.17038e-10	Protein phosphatase 2C (AHRD V3.3 *** A0A2U1KYU0_ARTAN)
Solyc09g098180.4	0.0692	1.83718	4.56882	up	3.19247e-10	Pirin-like protein (AHRD V3.3 *** A0A2G3CR97_CAPCH)
Solyc07g043160.1	16.1999	42.6638	1.2651	up	3.23412e-10	Glycosyltransferase (AHRD V3.3 *** Q94IF2_TOBAC)
Solyc01g094790.3	159.527	63.5318	-1.45478	down	3.27099e-10	Cysteine synthase (AHRD V3.3 *** A0A2G3BSX6_CAPCH)
Solyc12g087950.1	95.1146	40.7724	-1.3483	down	3.28936e-10	AT-hook motif nuclear-localized protein (AHRD V3.3 *** A0A1U8GD78_CAPAN)
Solyc10g006080.3	0	2.24935	10.2021	up	3.34578e-10	Sodium/hydrogen exchanger (AHRD V3.3 *** A0A328CZZ7_9ASTE)
Solyc12g009790.2	6.06364	17.978	1.43481	up	3.36605e-10	Calcium-dependent lipid-binding (CaLB domain) family protein (AHRD V3.3 *** A0A2U1MY23_ARTAN)
Solyc04g077250.4	0.42505	7.09555	3.91183	up	3.45121e-10	Branched-chain-amino-acid aminotransferase (AHRD V3.3 *** Q94CF8_CAPAN)
Solyc07g062470.4	4.77197	20.8977	1.99573	up	3.51792e-10	Protein LIGHT-DEPENDENT SHORT HYPOCOTYLS 6 (AHRD V3.3 *** A0A1U8HIW3_CAPAN)
Solyc10g081720.2	81.8598	33.956	-1.39828	down	3.53809e-10	Fasciclin-like arabinogalactan protein 17 (AHRD V3.3 *** A0A2G3AVK5_CAPCH)
Solyc03g113690.1	1.15778	6.93593	2.45727	up	3.66835e-10	ABC transporter G family member 23 (AHRD V3.3 *** A0A2G2WRI2_CAPBA)
Solyc12g007310.3	113.03	61.2787	-1.01089	down	3.68573e-10	Lactoylglutathione lyase (AHRD V3.3 *** A0A2G3BNM5_CAPCH)
Solyc04g007880.4	146.03	55.1789	-1.53671	down	3.76957e-10	Cysteine-rich receptor-like protein kinase 10 (AHRD V3.3 *** A0A2G3CFD2_CAPCH)
Solyc02g086700.4	0.84186	6.8924	2.91031	up	3.85912e-10	Glucan endo-1,3-beta-glucosidase (AHRD V3.3 *** A0A2G3D9H7_CAPCH)
Solyc04g005290.3	14.3209	6.37891	-1.29335	down	3.99981e-10	18S pre-ribosomal assembly protein gar2-like protein (AHRD V3.3 *-* AT2G03810.7)
Solyc01g099580.3	5.42664	1.5682	-1.91731	down	4.05344e-10	Cysteine/Histidine-rich C1 domain family protein (AHRD V3.3 *-* Q9ZUW8_ARATH)
Solyc01g094890.4	0.16908	3.48272	4.22936	up	4.12146e-10	Ferric reduction oxidase 2 (AHRD V3.3 *** A0A2G2W6D0_CAPBA)
Solyc10g055770.2	0.72137	6.49508	3.03904	up	4.18532e-10	Major facilitator superfamily (AHRD V3.3 *** A0A2U1P5G0_ARTAN)
Solyc05g053000.1	0.93511	5.14513	2.32354	up	4.22059e-10	AT-hook motif nuclear-localized protein (AHRD V3.3 *** A0A2G2WTS2_CAPBA)
Solyc07g005440.1	5.14761	15.6581	1.47803	up	4.21772e-10	Non-specific serine/threonine protein kinase (AHRD V3.3 *** A0A2G2WAR5_CAPBA)
Solyc02g082240.1	1.10416	8.3327	2.77343	up	4.30759e-10	Unknown protein
Solyc09g089820.2	0	2.42036	9.81279	up	4.3579e-10	2-oxoglutarate (2OG) and Fe(II)-dependent oxygenase superfamily protein (AHRD V3.3 *** O80851_ARATH)
Solyc09g009770.3	5.933	20.6858	1.6736	up	4.36202e-10	Calmodulin-binding family protein, putative, expressed (AHRD V3.3 *** Q2QXN6_ORYSJ)
Solyc06g068520.3	4.64015	15.7283	1.63398	up	4.37589e-10	Hydroxyproline-rich systemin (AHRD V3.3 *** HSY1_SOLLC)
Solyc06g083600.3	0	1.69818	10.0361	up	4.41654e-10	B3 domain-containing transcription factor FUS3 (AHRD V3.3 *** A0A1U8H1Y6_CAPAN)
Solyc08g079790.1	1.5519	6.75924	1.99889	up	4.47296e-10	Nucleotide-sugar transporter family protein (AHRD V3.3 *** A0A2U1PWK4_ARTAN)
Solyc12g011200.3	0.34378	3.53247	3.23549	up	4.47461e-10	WRKY transcription factor 28
Solyc03g080100.4	143.572	47.51	-1.71957	down	4.53496e-10	Heavy metal-associated isoprenylated plant protein (AHRD V3.3 *** A0A2R6RSC8_ACTCH)
Solyc01g108400.3	94.4344	31.5188	-1.70695	down	4.58216e-10	CDPK-related protein kinase (AHRD V3.3 *** A0A2G3AU42_CAPCH)
Solyc12g009560.2	155.314	58.9957	-1.52106	down	4.66362e-10	EIN3-binding F-box protein 1
Solyc05g041920.3	0.20653	2.74423	3.60903	up	4.77104e-10	Dicer-like 3 (AHRD V3.3 *-* B3SRQ0_PHYPA)
Solyc01g111230.3	0.07407	5.86684	6.19044	up	4.77711e-10	Dirigent protein (AHRD V3.3 *** K4B3Y5_SOLLC)
Solyc04g074450.1	34.5283	238.612	2.64989	up	4.8115e-10	Protein EXORDIUM-like 1 (AHRD V3.3 *** A0A2G2ZQI6_CAPAN)
Solyc01g150166.1	6.18116	2.40942	-1.49221	down	4.82701e-10	Unknown protein
Solyc04g017670.3	0.52504	4.14977	2.85574	up	4.8807e-10	F-box protein (AHRD V3.3 *** H6VUS4_9ROSI)
Solyc01g106700.3	5.36382	1.24933	-2.22814	down	4.93159e-10	MADS-box transcription factor 23 (AHRD V3.3 *** A0A2G2Y5S9_CAPAN)
Solyc04g009260.3	2.18405	10.2782	2.0994	up	4.95286e-10	Disease resistance protein (AHRD V3.3 *** A0A200PUC6_9MAGN)
Solyc01g103250.4	20.4648	60.1743	1.42267	up	4.99927e-10	Zinc finger CCCH domain-containing protein (AHRD V3.3 *-* A0A2K3NPU7_TRIPR)
Solyc05g008090.3	5.63994	27.8456	2.16681	up	5.04757e-10	TPX2 (Targeting protein for Xklp2) protein family (AHRD V3.3 *-* A0A2U1NUC4_ARTAN)
Solyc05g051350.2	0	1.38194	9.87065	up	5.06086e-10	Rhamnogalacturonate lyase (AHRD V3.3 *** A0A200QXQ6_9MAGN)
Solyc02g071880.3	1.73405	8.57577	2.17235	up	5.2549e-10	Protein kinase domain (AHRD V3.3 *** A0A200QV78_9MAGN)
Solyc09g010800.5.1	12045.4	6199.89	-1.08889	down	5.26364e-10	Metallothionein-like protein type 2 (AHRD V3.3 *** A0A2G2VXD7_CAPBA)
Solyc03g033795.1	5.13183	31.9978	2.51273	up	5.324e-10	AAA-ATPase At3g50940-like (AHRD V3.3 *-* A0A2I4EX93_9ROSI)
Solyc12g014260.1	11.109	30.4163	1.32216	up	5.40839e-10	Protein LIGHT-DEPENDENT SHORT HYPOCOTYLS 10 (AHRD V3.3 *** A0A2G3BCH5_CAPCH)
Solyc10g084040.2	116.215	39.1391	-1.69644	down	5.47551e-10	Thylakoid lumenal 15.0 kDa protein 2, chloroplastic (AHRD V3.3 *** A0A2G2YMG0_CAPAN)
Solyc05g007890.4	13.8928	6.58773	-1.20768	down	5.50119e-10	Myb family transcription factor APL (AHRD V3.3 *** A0A2G2VLB7_CAPBA)
Solyc07g040680.3	12.8908	41.6159	1.56478	up	5.67127e-10	Heat shock transcription factor (AHRD V3.3 *-* A0A1Y1I763_KLENI)
Solyc08g082400.1	53.0869	146.551	1.33206	up	5.74865e-10	Chlororespiratory reduction31 (AHRD V3.3 *** A0A0F7GYA7_9ROSI)
Solyc07g042230.1	0.41669	5.46901	3.58007	up	5.76405e-10	Ethylene-responsive transcription factor (AHRD V3.3 *-* A0A2G2WJA8_CAPBA)
Solyc03g026280.3	9.3287	49.7428	2.27788	up	5.8526e-10	C-repeat binding factor 1
Solyc02g090380.4	8.46471	23.1317	1.3188	up	5.86269e-10	Disease resistance protein (CC-NBS-LRR class) family (AHRD V3.3 *** A0A1P8BE24_ARATH)
Solyc10g079380.2	0.56406	5.65027	3.1926	up	5.99004e-10	Heat stress transcription factor B-3 (AHRD V3.3 *-* A0A2G2VW77_CAPBA)
Solyc02g092930.1	26.3104	107.068	1.89	up	6.06294e-10	R2R3MYB transcription factor 44
Solyc12g042500.2	26.0215	268.108	3.23591	up	6.09788e-10	Gibberellin-regulated family protein (AHRD V3.3 *** A0A2U1P8W2_ARTAN)
Solyc01g098850.3	0.40286	49.5826	6.81986	up	6.23384e-10	NAD(P)-binding Rossmann-fold superfamily protein (AHRD V3.3 *** A0A1P8AU36_ARATH),Pfam:PF13561
Solyc03g111700.3	8.00945	28.5153	1.69795	up	6.30786e-10	Metallo-hydrolase/oxidoreductase superfamily protein (AHRD V3.3 *** A0A2U1M7M5_ARTAN),Pfam:PF13483
Solyc12g087790.1	72.6907	372.672	2.22168	up	6.35859e-10	Unknown protein
Solyc03g117500.1	83.4138	32.819	-1.47313	down	6.61432e-10	VQ motif-containing protein (AHRD V3.3 *** A0A2U1PE46_ARTAN)
Solyc01g102810.3	1.01852	3.71055	1.73428	up	6.63247e-10	DNA polymerase III subunit gamma/tau (AHRD V3.3 *** A0A2K3P8Q5_TRIPR)
Solyc07g062040.3	1.58581	10.9619	2.65173	up	6.66165e-10	Receptor-like serine/threonine-protein kinase (AHRD V3.3 *** A0A1U8HKL5_CAPAN)
Solyc04g078640.3	492.199	239.74	-1.1652	down	6.68499e-10	Ethylene-responsive transcription factor RAP2-1 (AHRD V3.3 *** A0A1U8GBU2_CAPAN)
Solyc06g005710.3	3.07168	12.5695	1.89972	up	6.72507e-10	Protein TIC 62, chloroplastic (AHRD V3.3 *** A0A1J3HBE9_NOCCA)
Solyc09g030450.3	1.24574	6.17213	2.18296	up	6.75882e-10	Receptor-like kinase (AHRD V3.3 *** G7K0V8_MEDTR)
Solyc12g099930.2	20.028	59.5559	1.44465	up	7.01639e-10	Serine--glyoxylate aminotransferase (AHRD V3.3 *** A0A2G2YAX9_CAPAN)
Solyc09g007280.4	4.08242	11.0403	1.30279	up	7.06395e-10	Leucine-rich repeat protein kinase family protein (AHRD V3.3 *** A0A2U1Q5J5_ARTAN)
Solyc01g094750.4	0.15016	3.4436	4.39431	up	7.18121e-10	Cytochrome P450 (AHRD V3.3 *** A0A2U1NG86_ARTAN)
Solyc06g049020.1	23.2745	89.8297	1.81799	up	7.3874e-10	hypothetical protein (AHRD V3.3 *** AT3G56360.1)
Solyc02g092120.3	11.1557	0.92962	-3.70907	down	7.57029e-10	phytosulfokines-like (AHRD V3.3 *** A0A2I4HMI7_9ROSI)
Solyc12g007180.2	24.3273	8.92267	-1.57195	down	7.56788e-10	Protein tesmin/TSO1-like CXC 5 (AHRD V3.3 *** A0A2G3BNP4_CAPCH)
Solyc09g066100.3	55.5119	133.375	1.13393	up	7.78942e-10	Histone H1 (AHRD V3.3 *-* A0A2G2WIH1_CAPBA)
Solyc07g044970.1	0.38246	4.80911	3.54701	up	7.93797e-10	P-loop containing nucleoside triphosphate hydrolase (AHRD V3.3 *** A0A2U1P4X5_ARTAN),Pfam:PF13671
Solyc02g084930.3	0.06781	2.01996	4.81601	up	7.95121e-10	Cytochrome P450 (AHRD V3.3 *-* A0A200QE46_9MAGN)
Solyc10g085880.1	3539.54	762.465	-2.33607	down	8.06053e-10	UDP-glycosyltransferase 73C4 (AHRD V3.3 *** U73C4_SOLLC)
Solyc03g043740.4	6.09109	27.0403	2.02191	up	8.24535e-10	Hydroxyproline-rich glycoprotein family protein (AHRD V3.3 *** A0A2U1M3E1_ARTAN)
Solyc01g021730.2	0.49589	4.21068	2.95636	up	8.26095e-10	NAC domain-containing protein (AHRD V3.3 *-* A0A2U1NIJ0_ARTAN)
Solyc04g078190.4	1.43599	7.93495	2.33084	up	8.7173e-10	DUF620 domain-containing protein (AHRD V3.3 *** A0A1Q3D2E6_CEPFO)
Solyc02g062350.3	45.6539	23.316	-1.09708	down	8.8603e-10	protein CHAPERONE-LIKE PROTEIN OF POR1, chloroplastic (AHRD V3.3 *** A0A2I4ERI8_9ROSI)
Solyc10g009240.3	2.10371	12.6729	2.46164	up	8.97923e-10	3-ketoacyl-CoA synthase (AHRD V3.3 *** A0A1U8ENL9_CAPAN)
Solyc02g090070.3	3.51266	10.7139	1.47621	up	9.18114e-10	BTB/POZ domain-containing protein (AHRD V3.3 *** A0A2G3D8Z6_CAPCH)
Solyc08g078170.1	0.51614	17.82	4.98363	up	9.17606e-10	Ethylene-responsive transcription factor 2 (AHRD V3.3 *** A0A2G3DC56_CAPCH)
Solyc12g098607.1	0	3.51833	9.79908	up	9.25136e-10	Cysteine proteinase inhibitor (AHRD V3.3 *** A0A2G2YAU0_CAPAN)
Solyc02g078450.3	0.34442	4.4243	3.55869	up	9.40793e-10	tetraspanin-19-like (AHRD V3.3 *** A0A2I4GWP3_9ROSI)
Solyc04g012160.4	178.339	55.669	-1.80377	down	9.58797e-10	SNF1-related kinase
Solyc09g092430.3	5.24568	26.9248	2.22396	up	9.5866e-10	Selenium-binding protein (AHRD V3.3 *** A0A200Q5C9_9MAGN)
Solyc10g083670.3	0.19109	5.96334	4.84699	up	9.64428e-10	Glucomannan 4-beta-mannosyltransferase 2 (AHRD V3.3 *** A0A2G3BGF1_CAPCH)
Solyc03g111710.3	14.8727	5.9211	-1.45949	down	9.69893e-10	BTB/POZ and TAZ domain-containing protein 2 (AHRD V3.3 *** A0A2G2X8F9_CAPBA)
Solyc01g099290.3	1.2857	4.8297	1.77525	up	9.86629e-10	Cullin (AHRD V3.3 *** A0A2U1PNZ9_ARTAN)
Solyc01g007200.2	9.42845	2.29619	-2.17528	down	9.94606e-10	Unknown protein
Solyc01g007960.3	0.98108	4.93235	2.19875	up	9.98039e-10	Cysteine-rich receptor-like protein kinase 2 (AHRD V3.3 *** A0A2G2YVX5_CAPAN)
Solyc10g007900.4	0.11444	1.71603	3.77371	up	9.99357e-10	Cytochrome (AHRD V3.3 *** A0A2G3BCL0_CAPCH)
Solyc01g095320.4	5985.63	1981.84	-1.72028	down	1.01927e-09	Bag family molecular chaperone regulator 6-like protein (AHRD V3.3 *** A0A2K3PRI9_TRIPR)
Solyc07g052610.3	2.03255	12.3471	2.46867	up	1.05296e-09	cyclinU1_1
Solyc08g065970.3	2.83609	9.42653	1.59983	up	1.06051e-09	RNA polymerase sigma factor (AHRD V3.3 *** E4MW42_EUTHA)
Solyc06g073060.3	84.0761	33.3718	-1.45814	down	1.06422e-09	IAA-amino acid hydrolase ILR1-like 4 (AHRD V3.3 *** A0A1U8H3P8_CAPAN)
Solyc01g089880.3	3.00488	23.2011	2.81325	up	1.07371e-09	PRA1 family protein (AHRD V3.3 *** A0A2G3AMA6_CAPAN)
Solyc02g090620.3	0.72988	4.18436	2.38558	up	1.08275e-09	P-loop containing nucleoside triphosphate hydrolases superfamily protein (AHRD V3.3 *** F4JKP9_ARATH)
Solyc10g085890.1	1426.63	303.523	-2.35443	down	1.10447e-09	Unknown protein
Solyc08g069231.1	217.532	111.211	-1.09587	down	1.12398e-09	L-arabinokinase (AHRD V3.3 *** A0A2G3AGT3_CAPAN)
Solyc09g009570.3	1.34689	0	-9.72084	down	1.12595e-09	Fatty acyl-CoA reductase (AHRD V3.3 *** A0A2G2YPA8_CAPAN)
Solyc01g109100.2	3.13861	13.6471	1.9929	up	1.14834e-09	TMV resistance protein N (AHRD V3.3 *-* XP_020426626.1)
Solyc10g077040.2	9.15614	33.429	1.73448	up	1.15342e-09	Magnesium-protoporphyrin IX monomethyl ester [oxidative] cyclase, chloroplastic (AHRD V3.3 *** A0A1U8EC90_CAPAN)
Solyc05g007060.4	429.943	219.433	-1.09805	down	1.15579e-09	Plant/T7N9-9 protein (AHRD V3.3 *** G7K9S9_MEDTR)
Solyc07g008100.4	1.26277	6.76586	2.28626	up	1.17959e-09	histone acetyltransferase (AHRD V3.3 *-* AT4G32295.1)
Solyc12g056671.1	0	2.02423	9.84121	up	1.18783e-09	Serine/threonine-protein phosphatase 7 long form-like protein (AHRD V3.3 *-* A0A1J3DHF8_NOCCA)
Solyc07g053030.4	0.30569	3.65562	3.43403	up	1.1962e-09	Auxin-responsive GH3 family protein (AHRD V3.3 *-* A0A2U1LNK3_ARTAN)
Solyc08g066210.3	7.59837	21.7339	1.38534	up	1.2062e-09	receptor-like protein kinase HSL1 (AHRD V3.3 *** A0A2G2YX65_CAPAN)
Solyc10g085400.3	7.65069	17.3167	1.04882	up	1.24463e-09	D-alanine--D-alanine ligase (AHRD V3.3 *** A0A200QQE9_9MAGN)
Solyc02g089700.4	0	1.73204	9.70929	up	1.24723e-09	Protein trichome birefringence-like 19 (AHRD V3.3 *** A0A1U8FI69_CAPAN)
Solyc08g150102.1	3.45851	0.17804	-4.39275	down	1.24807e-09	Cytochrome P450-2 (AHRD V3.3 *-* R9R6P9_SOLPI)
Solyc03g119820.1	0	4.81297	9.63297	up	1.25804e-09	Oleosin (AHRD V3.3 *** A0A200Q8I2_9MAGN)
Solyc10g079470.3	8.08474	20.3519	1.20246	up	1.27174e-09	gldhL-galactono-1,4-lactone dehydrogenase
Solyc04g082960.1	21.3902	61.2011	1.38993	up	1.27367e-09	Poly polymerase (AHRD V3.3 *** Q9C9J8_ARATH)
Solyc12g017630.2	8.40375	23.2023	1.33499	up	1.29633e-09	Ribosomal RNA small subunit methyltransferase NEP1 (AHRD V3.3 *** A0A2G3BSL4_CAPCH)
Solyc03g006500.3	34.5775	17.1497	-1.13831	down	1.30608e-09	Protein kinase domain (AHRD V3.3 *** A0A200PQT3_9MAGN)
Solyc02g070385.1	37.5379	12.4944	-1.71341	down	1.3086e-09	Unknown protein
Solyc07g043050.1	4.21773	13.9396	1.591	up	1.34452e-09	Glycosyltransferase (AHRD V3.3 *** A0A2I4FGA1_9ROSI)
Solyc04g079710.4	1.01216	4.32266	1.9612	up	1.38211e-09	Wall-associated receptor kinase-like 14 (AHRD V3.3 *** A0A1U8GBI3_CAPAN)
Solyc06g061023.1	0.38968	4.61022	3.45038	up	1.40315e-09	Cytochrome (AHRD V3.3 *** A0A2G3C7L0_CAPCH)
Solyc05g055000.4	58.8406	28.71	-1.16197	down	1.44718e-09	Cysteine desulfurase (AHRD V3.3 *** B2IZ65_NOSP7)
Solyc02g063250.3	30.2138	9.59908	-1.7854	down	1.53162e-09	Peptide methionine sulfoxide reductase MsrA (AHRD V3.3 *** A0A1D8JN47_9ENTR)
Solyc02g094390.3	20.1456	48.3988	1.13426	up	1.55238e-09	S-acyltransferase (AHRD V3.3 *** A0A1U8FK29_CAPAN)
Solyc01g106300.3	0	6.16645	9.75529	up	1.55515e-09	Unknown protein
Solyc10g076710.3	0.94656	3.73988	1.85048	up	1.56735e-09	Phosphoinositide phospholipase C (AHRD V3.3 *** O49950_SOLTU)
Solyc02g085340.1	3.65153	17.8864	2.15664	up	1.57431e-09	Transcription factor GRAS (AHRD V3.3 *** A0A200Q206_9MAGN)
Solyc09g150101.1	40.8428	14.0019	-1.67439	down	1.60705e-09	Unknown protein
Solyc01g005390.3	6.88734	1.3957	-2.43145	down	1.65906e-09	Nudix hydrolase (AHRD V3.3 *** A0A2U1MBD3_ARTAN)
Solyc02g036480.1	10.9519	39.4051	1.71998	up	1.68114e-09	Late embryogenesis abundant (LEA) hydroxyproline-rich glycoprotein family (AHRD V3.3 *** Q9SLI0_ARATH)
Solyc10g008910.1	2.05868	11.823	2.39065	up	1.6803e-09	Histone H3 (AHRD V3.3 *** B3TM40_ELAGV)
Solyc11g010813.1	5.87522	17.9236	1.47577	up	1.69771e-09	UDP-glycosyltransferase 91A1 (AHRD V3.3 *** A0A2G3B0B4_CAPCH)
Solyc03g119810.1	2.1415	13.8306	2.55378	up	1.70663e-09	At1g49000 (AHRD V3.3 *-* Q9M9A2_ARATH)
Solyc07g065920.4	3.6252	11.8636	1.58148	up	1.70946e-09	Heavy metal-associated isoprenylated plant protein 41 (AHRD V3.3 *-* A0A2P4JR90_QUESU)
Solyc05g012210.4	0.2574	2.99964	3.41048	up	1.72935e-09	Ninja-family protein AFP3 (AHRD V3.3 *** A0A2G3CFM6_CAPCH)
Solyc01g005010.4	1.99473	11.4669	2.39052	up	1.82094e-09	protein XRI1-like (AHRD V3.3 *** A0A2I4FA04_9ROSI)
Solyc12g094610.3	8.78654	23.6887	1.30202	up	1.82176e-09	RING-type E3 ubiquitin transferase (AHRD V3.3 *** A0A1U8F899_CAPAN)
Solyc04g080830.4	1.60871	4.70457	1.41669	up	1.84191e-09	Pentatricopeptide repeat-containing protein (AHRD V3.3 *** A0A1U8GAX9_CAPAN)
Solyc03g078650.4	0.13698	2.66115	4.14409	up	1.84513e-09	DUF620 domain-containing protein (AHRD V3.3 *** A0A1Q3AM34_CEPFO)
Solyc06g011400.2	46.5509	23.3181	-1.12457	down	1.84463e-09	Chaperone protein ClpB (AHRD V3.3 *** B2IUM0_NOSP7)
Solyc01g097770.4	0.55185	4.94853	3.0287	up	1.85826e-09	phototropin 2
Solyc01g103650.3	4.99369	35.9723	2.72849	up	1.86417e-09	Alpha/beta-Hydrolases superfamily protein (AHRD V3.3 *** Q9XID7_ARATH)
Solyc02g077980.3	0.0943	8.09187	6.30373	up	1.86757e-09	Unknown protein
Solyc07g007400.3	31.7748	112.054	1.68292	up	1.88448e-09	Leucine-rich repeat-like protein (AHRD V3.3 *-* Q6K620_ORYSJ)
Solyc11g013890.1	5.03761	15.5099	1.49032	up	1.88688e-09	F-box associated domain, type 1 (AHRD V3.3 *** A0A2U1K9Q2_ARTAN)
Solyc11g066360.2	145.077	60.0698	-1.4034	down	1.90905e-09	Enabled-like protein (DUF1635) (AHRD V3.3 *** F4KBD8_ARATH)
Solyc05g046290.3	0.31298	8.43449	4.60992	up	1.98014e-09	Xyloglucan endotransglucosylase/hydrolase (AHRD V3.3 *** A0A2I4GLN4_9ROSI)
Solyc02g072160.4	25.7522	12.9198	-1.12619	down	2.00394e-09	NAD(P)-binding Rossmann-fold superfamily protein (AHRD V3.3 *** A0A2U1LDJ7_ARTAN)
Solyc11g073110.2	0.24296	2.45277	3.19293	up	2.01032e-09	Protein UPSTREAM OF FLC (AHRD V3.3 *** A0A2G2VN71_CAPBA)
Solyc02g090680.3	0.41513	9.94308	4.43468	up	2.02314e-09	Cyclin-dependent kinase inhibitor (AHRD V3.3 *** A0A2G3D8Q2_CAPCH)
Solyc03g119110.4	2.28396	8.40343	1.7472	up	2.05307e-09	GPI-anchored protein (AHRD V3.3 *** AT3G18050.1)
Solyc09g082300.3	0	2.73395	9.55119	up	2.05215e-09	Bifunctional inhibitor/lipid-transfer protein/seed storage 2S albumin superfamily protein (AHRD V3.3 *-* A0A2U1Q1B8_ARTAN)
Solyc11g012410.2	68.3113	36.005	-1.05153	down	2.05556e-09	myo-inositol monophosphatase 3
Solyc11g066620.2	112.941	43.6682	-1.49592	down	2.05824e-09	aspartic proteinase-like protein 2 (AHRD V3.3 *** A0A1U7W5P3_NICSY)
Solyc03g116390.4	27.0363	138.247	2.232	up	2.0966e-09	Late embryogenesis abundant protein Dc3 (AHRD V3.3 *** A0A1U8FUJ0_CAPAN)
Solyc07g055010.3	0.35846	4.63912	3.56826	up	2.11695e-09	heavy metal-associated isoprenylated plant protein 26 (AHRD V3.3 *** A0A1U7YA53_NICSY)
Solyc04g072400.4	73.61	30.1229	-1.41585	down	2.18688e-09	hypothetical protein (AHRD V3.3 *** AT1G36320.1)
Solyc01g008550.4	24.8282	58.6896	1.11018	up	2.19354e-09	phenylacetaldehyde reductase 2
Solyc01g080130.2	3.72883	9.24065	1.17819	up	2.21028e-09	Cytochrome P450 family protein (AHRD V3.3 *** Q9M8K3_ARATH)
Solyc08g080960.4	26.8701	12.8254	-1.1941	down	2.23558e-09	AT-hook motif nuclear-localized protein 10 (AHRD V3.3 *** A0A2G3AP54_CAPAN)
Solyc09g007510.3	3.52146	12.138	1.6546	up	2.25857e-09	Lectin receptor kinase-like protein (AHRD V3.3 *** S8CIF7_9LAMI)
Solyc01g098720.3	0	2.67221	10.075	up	2.27436e-09	Basic helix-loop-helix (BHLH) DNA-binding superfamily protein (AHRD V3.3 *** A0A2U1PAJ2_ARTAN)
Solyc02g071050.4	4.84438	16.4002	1.62565	up	2.27542e-09	Purine permease (AHRD V3.3 *** A0A2P5DL88_TREOI),Pfam:PF16913
Solyc03g120390.3	103.857	238.705	1.07266	up	2.32384e-09	auxin-regulated IAA15
Solyc07g025510.4	13.8992	38.3721	1.33882	up	2.34353e-09	Tetraspanin-2 (AHRD V3.3 *** A0A2G3BC56_CAPCH)
Solyc06g063070.3	1859.36	919.323	-1.14381	down	2.40531e-09	Ethylene Response Factor A.3
Solyc03g044910.1	51.0861	115.982	1.05141	up	2.43536e-09	Elongation of fatty acids protein 3-like (AHRD V3.3 *** A0A1U8GG41_CAPAN)
Solyc11g007430.3	5.33755	23.5684	2.01019	up	2.47695e-09	Receptor-like protein kinase (AHRD V3.3 *** A0A2K3L8M9_TRIPR)
Solyc11g065530.1	255.81	91.3419	-1.61033	down	2.51294e-09	Alpha/beta-Hydrolases superfamily protein (AHRD V3.3 *** A0A2U1P0Y5_ARTAN)
Solyc06g076610.3	3.85653	10.1552	1.26724	up	2.53137e-09	RING/FYVE/PHD zinc finger superfamily protein (AHRD V3.3 *-* B6SN54_MAIZE)
Solyc04g072840.3	14.4696	6.81502	-1.21315	down	2.56507e-09	P-loop containing nucleoside triphosphate hydrolases superfamily protein (AHRD V3.3 *-* A0A2U1QEJ7_ARTAN)
Solyc06g068690.4	0.12847	2.80326	4.32825	up	2.59061e-09	Amidase family protein (AHRD V3.3 *-* AT5G07360.3)
Solyc11g045225.1	5.60974	18.0244	1.55107	up	2.60118e-09	Ankyrin repeat-containing protein (AHRD V3.3 *-* A0A1J3FST8_NOCCA)
Solyc11g012980.1	2.95368	52.0823	4.00051	up	2.61436e-09	Ethylene-responsive transcription factor (AHRD V3.3 *** A0A2G3CLK5_CAPCH)
Solyc08g068770.3	0.0966	2.82035	4.78955	up	2.6433e-09	Tyramine n-hydroxycinnamoyl transferase (AHRD V3.3 *** Q5D8C0_CAPAN)
Solyc02g062460.4	1227.64	626.371	-1.10199	down	2.6515e-09	2-oxoglutarate (2OG) and Fe(II)-dependent oxygenase superfamily protein (AHRD V3.3 *** A0A2U1LXD5_ARTAN)
Solyc03g093610.1	0.96136	7.38204	2.82337	up	2.67308e-09	ethylene response factor A.2
Solyc09g090400.4	1.23244	6.79043	2.32711	up	2.68821e-09	Translation initiation factor eIF-2B subunit beta (AHRD V3.3 *** A0A1J3HDS0_NOCCA)
Solyc06g062590.4	111.533	59.2287	-1.03998	down	2.78157e-09	Transmembrane 9 superfamily member (AHRD V3.3 *** A0A1U8H5F7_CAPAN)
Solyc04g009030.3	34.4471	121.645	1.68491	up	2.89149e-09	Glyceraldehyde-3-phosphate dehydrogenase (AHRD V3.3 *** A0A0A8IBT8_NICBE)
Solyc01g094460.3	1.12475	6.9184	2.4817	up	2.90368e-09	AT-hook motif nuclear-localized protein 9-like (AHRD V3.3 *** A0A2I4E613_9ROSI)
Solyc10g006750.4	15.1326	5.82278	-1.50784	down	2.92326e-09	Unknown protein
Solyc09g008200.4	364.002	125.714	-1.65792	down	3.0815e-09	heavy metal-associated isoprenylated plant protein 3-like (AHRD V3.3 *-* A0A1S4B4L4_TOBAC)
Solyc03g116890.3	43.1933	10.3765	-2.17832	down	3.1063e-09	WRKY transcription factor 39
Solyc02g093330.4	16.449	6.35436	-1.49705	down	3.11595e-09	nuclear pore complex protein NUP98A (AHRD V3.3 *-* A0A2I4ET44_9ROSI)
Solyc05g051200.1	4.44221	21.0024	2.11762	up	3.22884e-09	ethylene-responsive factor 1
Solyc08g013670.3	1.64274	12.5415	2.79265	up	3.22979e-09	Photosystem I reaction center subunit N, chloroplastic (AHRD V3.3 *** A0A1U8EZE3_CAPAN)
Solyc04g081350.3	5.43762	1.83338	-1.69611	down	3.27823e-09	Transcription factor E2FC (AHRD V3.3 *** M5BC45_TOBAC)
Solyc05g055930.2	0	2.88791	9.66567	up	3.30345e-09	cysteine-rich repeat secretory protein 3-like (AHRD V3.3 *** A0A2I4DKT2_9ROSI)
Solyc09g011190.1	3.66717	17.7336	2.1441	up	3.36159e-09	Legume-specific protein (AHRD V3.3 *-* S5VL86_9FABA)
Solyc09g009490.4	0	1.67176	9.52207	up	3.37737e-09	ABSCISIC ACID-INSENSITIVE 5-like protein 4 (AHRD V3.3 *** A0A2G2YPC0_CAPAN)
Solyc12g008980.3	0.68482	7.22753	3.25905	up	3.41302e-09	Delta,Pfam:PF05834
Solyc11g010310.2	20.7945	10.7801	-1.075	down	3.49463e-09	ATP-dependent RNA helicase DEAH11, chloroplastic-like (AHRD V3.3 *** A0A2I4EF57_9ROSI)
Solyc11g005760.3	0.63984	9.03206	3.69413	up	3.54631e-09	Hexosyltransferase (AHRD V3.3 *** K4D4I9_SOLLC)
Solyc11g068790.2	46.9832	20.9787	-1.29389	down	3.58278e-09	FAM210B-like protein%2C putative (DUF1279) (AHRD V3.3 *** AT2G27290.1)
Solyc04g074490.3	66.4031	34.4702	-1.07303	down	3.63018e-09	F-box protein (AHRD V3.3 *** A0A2G3CNQ6_CAPCH)
Solyc08g036640.3	3.48131	0	-9.61599	down	3.62943e-09	Jasmonate ZIM domain protein f (AHRD V3.3 *** I3WTA4_NICAT)
Solyc08g076450.3	92.8009	50.6607	-1.00324	down	3.68071e-09	NAD(P)-binding Rossmann-fold superfamily protein (AHRD V3.3 *** A0A1Y1IPQ3_KLENI)
Solyc07g008540.3	2.45725	6.68606	1.31353	up	3.70253e-09	Zinc finger protein CONSTANS-LIKE 2 (AHRD V3.3 *-* COL2_ARATH)
Solyc01g087160.2	17.0391	7.09488	-1.39345	down	3.76075e-09	Unknown protein
Solyc06g083690.3	38.4938	20.2016	-1.05764	down	3.81252e-09	Glutaredoxin-C5, chloroplastic (AHRD V3.3 *** A0A2G2WN59_CAPBA)
Solyc04g082400.3	73.0975	30.8943	-1.36795	down	3.84888e-09	1,4-alpha-glucan-branching enzyme (AHRD V3.3 *** GLGB_SOLTU)
Solyc02g084890.3	6.38861	18.441	1.39599	up	3.89529e-09	Disease resistance RPP13-like protein 4 (AHRD V3.3 *** A0A2G2XGN6_CAPBA)
Solyc11g066630.2	12.3275	35.187	1.3803	up	4.06279e-09	Unknown protein
Solyc12g005240.1	1.15628	7.96669	2.64135	up	4.08015e-09	plant/protein (DUF1995) (AHRD V3.3 *** AT3G20680.1)
Solyc06g009290.4	0.26103	1.74273	2.61018	up	4.09025e-09	ABC transporter B family member (AHRD V3.3 *** A0A2K3NLX3_TRIPR)
Solyc04g081890.1	152.229	82.884	-1.00509	down	4.10511e-09	RING/U-box superfamily protein (AHRD V3.3 *** A0A2U1PXB9_ARTAN)
Solyc04g011940.3	0	1.46718	9.53075	up	4.1559e-09	Cytochrome P450 (AHRD V3.3 *** A0A2U1MQD4_ARTAN)
Solyc08g014130.3	475.569	148.757	-1.80398	down	4.19096e-09	Isopropylmalate synthase (AHRD V3.3 *** K4CJ46_SOLLC)
Solyc02g085700.1	125.419	56.8802	-1.26772	down	4.19455e-09	geranylgeranyl pyrophosphate synthetase
Solyc05g005140.4	0.17768	1.49288	2.93958	up	4.28493e-09	Protein NSP-INTERACTING KINASE 3 (AHRD V3.3 *-* A0A2G3B8R8_CAPCH)
Solyc11g071470.1	0.18376	2.3427	3.55486	up	4.30457e-09	Transferase (AHRD V3.3 *** A0A200R9Q7_9MAGN)
Solyc05g050710.3	2.16296	9.26033	1.96401	up	4.36305e-09	Lecithin-cholesterol acyltransferase-like 1 (AHRD V3.3 *** A0A2G2WT15_CAPBA)
Solyc05g005920.4	7.76978	18.7463	1.13963	up	4.36982e-09	protein NRT1/ PTR FAMILY 1.2-like (AHRD V3.3 *** A0A2I4HMB7_9ROSI)
Solyc01g007050.3	0.55383	4.51064	2.89234	up	4.47828e-09	RING-type E3 ubiquitin transferase (AHRD V3.3 *** A0A2G3AY50_CAPCH)
Solyc10g047050.2	8.40167	18.5878	1.01457	up	4.52822e-09	Dynamin (AHRD V3.3 *** A0A200Q6U4_9MAGN)
Solyc05g056450.3	0.14212	4.70524	4.91929	up	4.53475e-09	Eukaryotic aspartyl protease family protein (AHRD V3.3 *** A0A061DK44_THECC)
Solyc06g068960.1	21.4602	67.6591	1.52398	up	4.56026e-09	Calcium-binding allergen Ole e 8 (AHRD V3.3 *** A0A2G2WLM3_CAPBA)
Solyc01g090810.4	0.38031	6.36961	3.94585	up	4.58635e-09	beta-expansin precursor
Solyc02g071700.3	0	2.3513	10.0598	up	4.61094e-09	GDSL esterase/lipase (AHRD V3.3 *** A0A2G3A7C5_CAPAN)
Solyc01g066740.3	1.98248	19.2661	3.14097	up	4.61631e-09	Transducin/WD40 repeat-like superfamily protein (AHRD V3.3 *-* A0A2U1LEC3_ARTAN)
Solyc06g075775.1	3.37442	16.5808	2.16782	up	4.7034e-09	Zinc finger protein ZAT12 (AHRD V3.3 *** A0A2G3CB25_CAPCH)
Solyc11g069600.2	2.49764	8.09858	1.57056	up	4.7998e-09	Zinc finger C3HC4 type (RING finger) protein (AHRD V3.3 *** A0A2K3NPY3_TRIPR)
Solyc06g069430.3	1000.48	539.03	-1.01921	down	4.82552e-09	FRUITFULL-like MADS-box 1
Solyc08g061240.3	1.6011	7.47546	2.09588	up	4.97561e-09	Alpha/beta-Hydrolases superfamily protein (AHRD V3.3 *** A0A2U1N0Y2_ARTAN)
Solyc02g089610.2	142.884	59.9607	-1.38257	down	5.03452e-09	S-adenosylmethionine decarboxylase 2
Solyc03g120890.3	1.11575	4.46081	1.87061	up	5.03546e-09	GATA transcription factor (AHRD V3.3 *** K4BMN8_SOLLC)
Solyc04g016290.3	0.82074	3.86571	2.11056	up	5.04634e-09	Rho_N domain-containing protein (AHRD V3.3 *-* A0A1Q3DAL3_CEPFO)
Solyc06g061170.3	269.595	68.4092	-2.1	down	5.04787e-09	Mitochondrial carnitine/acylcarnitine carrier-like protein (AHRD V3.3 *** A0A2G2ZAG7_CAPAN)
Solyc01g107080.3	0.95059	6.55644	2.6514	up	5.08048e-09	HXXXD-type acyl-transferase family protein (AHRD V3.3 *** A0A2K3MRI0_TRIPR)
Solyc03g083730.1	34.5093	12.7666	-1.56052	down	5.12113e-09	Plant invertase/pectin methylesterase inhibitor superfamily protein, putative (AHRD V3.3 *** A0A061G4U8_THECC)
Solyc03g083680.1	0.90797	9.00939	3.14601	up	5.2676e-09	Unknown protein
Solyc05g009170.3	0.39262	9.33424	4.41044	up	5.48499e-09	Zinc finger protein 8 (AHRD V3.3 *** A0A2G3B627_CAPCH)
Solyc03g118370.3	0	1.18975	9.44368	up	5.49973e-09	Carboxypeptidase (AHRD V3.3 *** A0A2G3CZU5_CAPCH)
Solyc12g017530.1	64.188	15.308	-2.19129	down	5.52602e-09	Unknown protein
Solyc02g085400.3	7.44884	1.03306	-2.96902	down	5.54463e-09	Sulfite exporter TauE/SafE family protein (AHRD V3.3 *** A0A2U1KY14_ARTAN)
Solyc09g007770.3	1.21318	5.44911	2.03868	up	5.56208e-09	plasma membrane intrinsic protein 2.1
Solyc05g016600.1	0	4.74679	9.40924	up	5.63201e-09	Unknown protein
Solyc02g032650.3	1.0535	2.99677	1.37667	up	5.66409e-09	Disease resistance protein (TIR-NBS-LRR class) (AHRD V3.3 *** A0A2K3NUH8_TRIPR)
Solyc04g040160.4	2.41584	6.58345	1.31551	up	5.67243e-09	Protochlorophyllide-dependent translocon component 52, chloroplastic (AHRD V3.3 *** A0A2G2ZF87_CAPAN)
Solyc07g055490.4	6.06024	28.1102	2.08229	up	5.68355e-09	Cytochrome (AHRD V3.3 *** A0A2G2Z466_CAPAN)
Solyc11g043110.3	0	14.6912	12.3667	up	5.73054e-09	GDSL esterase/lipase (AHRD V3.3 *** A0A2G3CYS5_CAPCH)
Solyc12g013750.2	24.1192	69.2764	1.3899	up	5.78945e-09	Mannan endo-1,4-beta-mannosidase 1 (AHRD V3.3 *-* A0A2G2YDS5_CAPAN)
Solyc02g093590.3	9.14606	32.901	1.71251	up	5.85586e-09	zinc finger protein CONSTANS-LIKE 16-like (AHRD V3.3 *** A0A2I4E4H9_9ROSI)
Solyc02g087780.3	2.83213	8.02114	1.37209	up	5.98347e-09	Aldose 1-epimerase (AHRD V3.3 *** A0A2G3D9R9_CAPCH)
Solyc08g065210.1	0.52812	6.41369	3.47316	up	6.1862e-09	Unknown protein
Solyc02g069240.1	20.7568	11.2986	-1.0076	down	6.33238e-09	O-fucosyltransferase family protein (AHRD V3.3 *** S8EG27_9LAMI)
Solyc08g079510.3	18.5155	5.72416	-1.82039	down	6.38475e-09	IRK-interacting protein (AHRD V3.3 *** A0A2I4GUZ8_9ROSI)
Solyc01g109300.3	677.315	335.851	-1.14026	down	6.41006e-09	4-hydroxy-3-methylbut-2-enyl diphosphate reductase (AHRD V3.3 *** A0A2L0V4N5_9APIA)
Solyc09g065420.3	0	2.37786	9.34598	up	6.43917e-09	Lipid transfer protein (AHRD V3.3 *** G7K520_MEDTR)
Solyc07g043570.3	68.9507	37.0222	-1.02634	down	6.56014e-09	NAD(P)-linked oxidoreductase superfamily protein (AHRD V3.3 *** A0A2U1Q7S8_ARTAN)
Solyc08g079760.4	0.86647	3.64276	1.93879	up	6.57949e-09	Protein TPX2 (AHRD V3.3 *** A0A1J3JM82_NOCCA)
Solyc01g091250.3	0.25297	3.09841	3.50561	up	6.69479e-09	DUF1442 domain-containing protein (AHRD V3.3 *** A0A1Q3BAQ3_CEPFO)
Solyc02g082690.3	31.0323	16.4841	-1.03973	down	6.73305e-09	Transducin/WD40 repeat-like superfamily protein (AHRD V3.3 *** A0A2U1QAZ8_ARTAN)
Solyc07g063110.4	46.6996	17.9477	-1.50461	down	6.73202e-09	Core-2/I-branching beta-1,6-N-acetylglucosaminyltransferase family protein (AHRD V3.3 *** A0A2U1NIM9_ARTAN)
Solyc02g064720.3	1.89241	10.621	2.36135	up	6.74358e-09	BTB/POZ domain-containing protein (AHRD V3.3 *** A0A2G2XBD2_CAPBA)
Solyc07g040710.3	0.44346	2.51909	2.37904	up	6.77209e-09	Calmodulin-binding protein (AHRD V3.3 *** A0A2U1QIJ0_ARTAN)
Solyc06g074790.2	8.66995	27.9539	1.56067	up	7.20132e-09	Histone H2B (AHRD V3.3 *** A0A2G3CAQ8_CAPCH)
Solyc08g007580.4	4.78949	1.03121	-2.3409	down	7.23777e-09	Ycf49-like protein (AHRD V3.3 *** A0A2G2W320_CAPBA)
Solyc11g040150.2	2.92061	11.225	1.81109	up	7.24025e-09	Heparan-alpha-glucosaminide N-acetyltransferase-like protein (DUF1624) (AHRD V3.3 *** B3H4C1_ARATH)
Solyc03g096050.3	4.18542	0.4667	-3.28392	down	7.26306e-09	2-oxoglutarate (2OG) and Fe(II)-dependent oxygenase superfamily protein (AHRD V3.3 *** F4J670_ARATH)
Solyc08g083060.3	9.51585	26.3742	1.33712	up	7.31349e-09	Metal-nicotianamine transporter YSL1 (AHRD V3.3 *** A0A2G3AD61_CAPAN)
Solyc06g053140.3	0.92574	6.99038	2.77931	up	7.33645e-09	Rhodanese-like domain-containing protein 14, chloroplastic (AHRD V3.3 *** A0A2G2WIJ1_CAPBA)
Solyc12g098130.1	0	36.2679	12.2661	up	7.35042e-09	glycine-rich protein 5-like (AHRD V3.3 *-* XP_010314856.1)
Solyc01g087590.3	3.43084	0.50935	-2.87611	down	7.36168e-09	Polyamine oxidase (AHRD V3.3 *** Q4H439_TOBAC)
Solyc07g041000.4	0.44164	4.70246	3.25933	up	7.49729e-09	Cleavage and polyadenylation specificity factor subunit 5-like protein (AHRD V3.3 *** A0A2K3PRX7_TRIPR)
Solyc01g111570.3	2.44155	6.06501	1.18147	up	7.51912e-09	proline-rich receptor-like protein kinase PERK7 isoform X1 (AHRD V3.3 *** A0A2I4GC47_9ROSI)
Solyc02g093040.4	0	1.64752	9.38873	up	7.55062e-09	Cysteine proteinase RD21a (AHRD V3.3 *** A0A2G2XHR6_CAPBA)
Solyc04g058110.3	2.05461	5.40201	1.26554	up	7.55387e-09	G-type lectin S-receptor-like serine/threonine-protein kinase (AHRD V3.3 *** A0A2G3CF44_CAPCH)
Solyc01g068460.4	19.4153	56.8385	1.41604	up	7.58851e-09	Plant calmodulin-binding-like protein (AHRD V3.3 *** G7IW85_MEDTR)
Solyc01g086640.2	3.59302	16.3893	2.05309	up	7.60339e-09	O-fucosyltransferase (AHRD V3.3 *** A0A2P5FQR3_TREOI)
Solyc05g005210.3	15.5275	7.74572	-1.13111	down	7.60494e-09	SBP (S-ribonuclease binding protein) family protein (AHRD V3.3 *** A0A2U1LW40_ARTAN)
Solyc10g008160.3	0.97349	17.5744	4.03419	up	7.60201e-09	uniform ripening
Solyc07g043510.3	74.0379	36.0473	-1.16502	down	7.64443e-09	Cysteine proteinases superfamily protein (AHRD V3.3 *** F4J076_ARATH)
Solyc12g010320.2	352.285	140.558	-1.45001	down	7.64647e-09	temperature-induced lipocalin
Solyc02g081830.4	96.2478	21.2486	-2.29934	down	7.75479e-09	Haloacid dehalogenase-like hydrolase (HAD) superfamily protein (AHRD V3.3 *** A0A2U1MTA1_ARTAN),Pfam:PF00702
Solyc04g080290.3	20.8938	46.2484	1.01717	up	7.76256e-09	Sec14p-like phosphatidylinositol transfer family protein (AHRD V3.3 *** Q9FRK8_ARATH)
Solyc05g053640.1	0	7.7061	9.3125	up	7.76697e-09	Unknown protein
Solyc04g049305.1	0	2.57537	9.34788	up	7.81959e-09	GATA zinc finger domain-containing protein 15-like (AHRD V3.3 *-* XP_025886282.1)
Solyc01g008680.4	8.25181	2.23294	-2.00662	down	7.86605e-09	S2 self-incompatibility locus-linked pollen 3.2 protein (AHRD V3.3 *** Q7XAE8_PETIN)
Solyc06g083590.4	0.01669	1.67371	6.51129	up	7.91619e-09	ABI3
Solyc07g006810.3	3.21539	8.87011	1.33175	up	8.06548e-09	Adenosylmethionine-8-amino-7-oxononanoate aminotransferase (AHRD V3.3 *** S8C9K2_9LAMI)
Solyc10g086390.2	0	2.47165	9.65903	up	8.11595e-09	Short-chain dehydrogenase TIC 32, chloroplastic (AHRD V3.3 *** A0A1U8E748_CAPAN)
Solyc01g106080.4	91.6795	47.0864	-1.08842	down	8.18125e-09	Methylmalonate-semialdehyde dehydrogenase (AHRD V3.3 *** A0A200PUD7_9MAGN)
Solyc11g066590.2	0.32382	3.23131	3.18123	up	8.18484e-09	Serine carboxypeptidase S28 family protein (AHRD V3.3 *** A0A2U1Q514_ARTAN)
Solyc08g082210.4	143.231	55.699	-1.48788	down	8.34308e-09	Ethylene-responsive transcription factor (AHRD V3.3 *** A0A2G3ADG6_CAPAN)
Solyc02g079870.4	2.36131	12.0522	2.21655	up	8.36238e-09	Unknown protein
Solyc10g086620.2	10.1662	29.9875	1.42793	up	8.42811e-09	NAD(P)-binding Rossmann-fold superfamily protein (AHRD V3.3 *** F4IKL5_ARATH),Pfam:PF13561
Solyc03g081320.3	11.2395	25.9145	1.07519	up	8.50056e-09	Polyketide cyclase/dehydrase and lipid transport superfamily protein (AHRD V3.3 *** Q9XIR9_ARATH)
Solyc06g071750.3	24.9583	7.57994	-1.84334	down	8.58528e-09	Octicosapeptide/Phox/Bem1p (AHRD V3.3 *-* B6SZC5_MAIZE)
Solyc01g011430.4	0.28489	4.83056	3.93867	up	8.60308e-09	O-acyltransferase WSD1-like (AHRD V3.3 *** A0A2I4EG31_9ROSI)
Solyc09g065880.4	3.19978	9.49218	1.44066	up	8.96138e-09	F-box/LRR-repeat protein 17 (AHRD V3.3 *** A0A2G3CVF9_CAPCH)
Solyc12g008900.2	0	1.66066	9.99944	up	9.00858e-09	cytokinin oxidase6
Solyc01g105340.4	482.496	260.831	-1.01497	down	9.22237e-09	Chaperone protein DnaJ (AHRD V3.3 *** A0A2G2VAL8_CAPBA)
Solyc05g009310.3	4.9803	39.8785	2.86026	up	9.325e-09	Zinc finger protein CONSTANS-LIKE 7 (AHRD V3.3 *** A0A2G2VK65_CAPBA)
Solyc05g014510.3	1.68576	4.82539	1.38806	up	9.38341e-09	Ankyrin repeat (AHRD V3.3 *** A0A200R4C9_9MAGN)
Solyc09g083400.3	2.49673	8.04739	1.5576	up	9.72935e-09	Protein WVD2-like 1 (AHRD V3.3 *** A0A1U8G599_CAPAN)
Solyc02g087870.3	2.98244	9.82829	1.59203	up	1.01086e-08	ABC transporter (AHRD V3.3 *** A0A200QEZ6_9MAGN)
Solyc02g093100.3	1.04159	4.71452	2.04308	up	1.01347e-08	Leucine-rich repeat protein kinase family protein (AHRD V3.3 *** A0A2U1N4I0_ARTAN)
Solyc09g009830.3	1.23905	5.48814	2.01643	up	1.02048e-08	Alpha carbonic anhydrase (AHRD V3.3 *** A0A200QHP1_9MAGN)
Solyc01g087680.4	52.3741	21.2642	-1.42839	down	1.03493e-08	UPF0114 domain-containing protein (AHRD V3.3 *** A0A1Q3BUG9_CEPFO)
Solyc01g103630.4	0	2.74684	9.27344	up	1.03466e-08	Lactoylglutathione lyase / glyoxalase (AHRD V3.3 *** A0A1Y1HY85_KLENI)
Solyc12g099810.2	24.0028	6.42578	-2.0244	down	1.05055e-08	CRT (Chloroquine-resistance transporter)-like transporter (AHRD V3.3 *** A0A1Y1I3N1_KLENI)
Solyc02g091180.1	28.2489	94.5227	1.60848	up	1.05428e-08	DUF4228 domain-containing protein (AHRD V3.3 *** A0A1Q3D1C5_CEPFO)
Solyc12g088360.2	21.2497	10.4649	-1.14947	down	1.05819e-08	RING-type E3 ubiquitin transferase (AHRD V3.3 *-* A0A2I4H694_9ROSI)
Solyc02g021230.4	18.3953	9.03354	-1.1536	down	1.07178e-08	Nucleotide-diphospho-sugar transferase (AHRD V3.3 *** A0A200Q0X1_9MAGN)
Solyc09g089730.3	8.79955	1.8091	-2.41802	down	1.08301e-08	2-oxoglutarate (2OG) and Fe(II)-dependent oxygenase superfamily protein (AHRD V3.3 *** A0A2U1NTU8_ARTAN)
Solyc07g056320.4	3.14532	18.2744	2.40181	up	1.08423e-08	Glycerol-3-phosphate acyltransferase 1 (AHRD V3.3 *** A0A1U8HC36_CAPAN)
Solyc05g026240.3	3.85454	20.381	2.27387	up	1.08956e-08	Leucine-rich repeat receptor-like protein kinase family (AHRD V3.3 *** A0A0K9Q1P6_ZOSMR)
Solyc02g150147.1	41.6584	17.828	-1.35207	down	1.15481e-08	S-adenosylmethionine decarboxylase (AHRD V3.3 *-* Q6KC47_PRUPE)
Solyc06g005465.1	0.01895	2.42882	6.70045	up	1.1575e-08	Metallothionein-like protein type 2 (AHRD V3.3 *** MT2Z_SOLLC)
Solyc11g069840.3	0.01368	1.03531	6.13696	up	1.17204e-08	DUF547 domain-containing protein/Lzipper-MIP1 domain-containing protein (AHRD V3.3 *** A0A1Q3B3P9_CEPFO)
Solyc07g065970.1	100.559	41.6377	-1.39999	down	1.17931e-08	Chaperone protein DnaJ (AHRD V3.3 *** A0A2G3C2H4_CAPCH)
Solyc02g071490.4	5.57985	1.02679	-2.56985	down	1.18575e-08	2-oxoglutarate (2OG) and Fe(II)-dependent oxygenase superfamily protein (AHRD V3.3 *** Q9SB32_ARATH)
Solyc08g066330.3	1.50063	12.1885	2.88571	up	1.19359e-08	LEY17225 cyclin-dependent protein kinase A-1
Solyc03g026270.3	28.6785	7.49318	-2.07289	down	1.23464e-08	CRT binding factor 3 (AHRD V3.3 *** B3TPP7_SOLPI)
Solyc02g089510.3	48.6262	17.4285	-1.61271	down	1.23736e-08	Unknown protein
Solyc06g031712.1	11.0938	3.70072	-1.71196	down	1.2382e-08	Unknown protein
Solyc08g062690.2	15.8422	41.5036	1.25746	up	1.24704e-08	Unknown protein
Solyc02g090890.4	21.6066	83.7379	1.81904	up	1.28661e-08	zeaxanthin epoxidase
Solyc07g062180.4	31.9589	15.5116	-1.17053	down	1.28752e-08	protein VTE6, chloroplastic-like (AHRD V3.3 *** A0A2I4E1A1_9ROSI)
Solyc09g015080.3	0.56323	7.04972	3.50554	up	1.29525e-08	Patellin-6 (AHRD V3.3 *** A0A1U8EDI8_CAPAN)
Solyc06g009400.3	260.068	99.7175	-1.508	down	1.32214e-08	PII-like protein
Solyc12g008660.1	8.96614	41.4335	2.07153	up	1.34929e-08	Zinc finger transcription factor 73
Solyc03g006320.1	0.69509	6.45396	3.10466	up	1.35287e-08	Ethylene-responsive transcription factor 4 (AHRD V3.3 *-* A0A2G2VSG2_CAPBA)
Solyc01g109250.2	1.60631	10.098	2.5266	up	1.37478e-08	Mitochondrial fission regulator like (AHRD V3.3 *** A0A2R6RH96_ACTCH)
Solyc06g051940.4	1.98116	15.6689	2.86192	up	1.38127e-08	Protein phosphatase 2C (AHRD V3.3 *** A0A2U1KYU0_ARTAN)
Solyc11g007410.3	8.28574	30.8285	1.76189	up	1.42995e-08	Receptor-like protein kinase (AHRD V3.3 *** A0A2K3PPP5_TRIPR)
Solyc01g100770.2	232.691	88.5547	-1.51788	down	1.45392e-08	DUF538 domain-containing protein (AHRD V3.3 *** A0A1Q3CLQ5_CEPFO)
Solyc01g109040.4	7.19797	33.7962	2.09454	up	1.46851e-08	Cytochrome b6-f complex subunit 7 (AHRD V3.3 *** A0A1U8DXD4_CAPAN)
Solyc05g009680.1	2.91264	10.4186	1.71087	up	1.4709e-08	Eukaryotic aspartyl protease family protein (AHRD V3.3 *** Q9C6M0_ARATH)
Solyc08g061270.1	300.842	67.6369	-2.27515	down	1.47655e-08	DUF1677 family protein (DUF1677) (AHRD V3.3 *** Q9SK23_ARATH)
Solyc01g094330.3	8.53655	4.13562	-1.17426	down	1.53153e-08	Terpene utilization protein AtuA (AHRD V3.3 *** A0A191YQC8_9PSED)
Solyc06g035520.3	0.35156	5.58558	3.85822	up	1.53351e-08	Alpha/beta-hydrolases superfamily protein (AHRD V3.3 *** A0A2U1LX98_ARTAN)
Solyc01g005080.3	6.42555	15.3579	1.12715	up	1.54689e-08	65-kDa microtubule-associated protein 6 (AHRD V3.3 *** A0A2G2XSF2_CAPBA),Pfam:PF03999
Solyc03g020050.3	0	2.65408	9.44542	up	1.55812e-08	VIROID-INDUCIBLE PROTEINASE INHIBITOR II
Solyc03g111290.2	1.19009	0	-9.38397	down	1.59757e-08	Cytochrome P450 (AHRD V3.3 *** A0A200QGE7_9MAGN)
Solyc04g063240.3	2.94948	8.4537	1.39106	up	1.65025e-08	Protein STAY-GREEN, chloroplastic (AHRD V3.3 *** A0A2G2WYV6_CAPBA)
Solyc10g087010.3	31.4923	85.5833	1.31035	up	1.65473e-08	Cytochrome (AHRD V3.3 *** A0A1U8F0H8_CAPAN)
Solyc02g070770.3	50.2644	24.3165	-1.17489	down	1.66187e-08	NAD(P)-binding Rossmann-fold superfamily protein (AHRD V3.3 *** A0A2U1NQA9_ARTAN)
Solyc11g017470.2	323.483	117.194	-1.58862	down	1.67046e-08	NAC domain-containing protein (AHRD V3.3 *** A0A2K3N804_TRIPR)
Solyc12g005250.2	0.29693	1.82703	2.48377	up	1.66995e-08	Kinesin-like protein (AHRD V3.3 *** A0A2G2X2E7_CAPBA)
Solyc09g007520.3	2.8568	17.006	2.44467	up	1.69865e-08	Peroxidase (AHRD V3.3 *** K4CQE1_SOLLC)
Solyc08g005770.3	144.514	4.768	-5.04017	down	1.72525e-08	alcohol acyl transferase
Solyc09g075070.3	0.92565	4.14222	2.03484	up	1.73355e-08	Beta-glucosidase 1 (AHRD V3.3 *** A0A1U8F8A5_CAPAN)
Solyc11g073130.2	0.89617	8.09951	3.03756	up	1.73294e-08	Very-long-chain (3R)-3-hydroxyacyl-CoA dehydratase (AHRD V3.3 *** A0A2G2YGA2_CAPAN)
Solyc03g083400.3	0.82121	5.08613	2.48809	up	1.75576e-08	CCT motif protein (AHRD V3.3 *** A0A2K3PQC2_TRIPR)
Solyc10g055410.2	16.2192	52.8543	1.57637	up	1.7681e-08	R2R3MYB transcription factor 32
Solyc09g082290.3	0	2.14501	9.2221	up	1.77248e-08	Bifunctional inhibitor/lipid-transfer protein/seed storage 2S albumin superfamily protein (AHRD V3.3 *-* A0A2U1NA97_ARTAN)
Solyc04g055020.2	0	2.00024	9.26108	up	1.78127e-08	Succinate dehydrogenase [ubiquinone] iron-sulfur subunit, mitochondrial (AHRD V3.3 *** A0A2G2XLC0_CAPBA)
Solyc05g054650.1	0.22391	4.02179	3.99971	up	1.79554e-08	Zinc finger protein (AHRD V3.3 *** A0A200PZ96_9MAGN)
Solyc10g081010.3	0.39812	2.13092	2.28522	up	1.79661e-08	Hydroxyproline-rich glycoprotein family protein (AHRD V3.3 *** Q0WVC6_ARATH)
Solyc08g076150.4	0.95751	3.57711	1.77355	up	1.81792e-08	Pentatricopeptide repeat-containing protein (AHRD V3.3 *** A0A1U8GS04_CAPAN)
Solyc04g016470.4	95.2096	488.151	2.23737	up	1.87808e-08	LEQA L.esculentum TomQ'a beta(1,3)glucanase
Solyc12g009050.3	1.71633	0.07316	-4.68251	down	1.90361e-08	Nuclear transcription factor Y subunit A-6 (AHRD V3.3 *** A0A2G2X3U5_CAPBA)
Solyc05g024160.3	1.44861	5.29575	1.73722	up	1.91026e-08	Pyruvate dehydrogenase E1 component subunit beta (AHRD V3.3 *** A0A1U8ENS4_CAPAN)
Solyc12g089220.3	115.402	42.7428	-1.562	down	1.95693e-08	Bifunctional nuclease 2 (AHRD V3.3 *** A0A2G2Y9Z2_CAPAN)
Solyc08g077870.4	0.43024	6.64664	3.82071	up	1.96509e-08	cyclin-T1-like (AHRD V3.3 *** A0A2I4GUH5_9ROSI)
Solyc03g117300.4	2.99102	8.64204	1.39755	up	2.02768e-08	Nodulin-like, Major facilitator superfamily domain protein (AHRD V3.3 *** A0A2U1PCN1_ARTAN)
Solyc10g045380.2	0	0.83494	9.16756	up	2.05349e-08	Vacuolar protein sorting-associated protein 62 (AHRD V3.3 *** A0A200RA51_9MAGN)
Solyc01g087070.4	2.60499	7.44687	1.38506	up	2.06526e-08	ADP,ATP carrier protein, mitochondrial (AHRD V3.3 *** A0A2U1N934_ARTAN)
Solyc09g011070.1	0.38748	2.3816	2.48802	up	2.08514e-08	Lectin receptor kinase (AHRD V3.3 *** B8XSM8_WHEAT)
Solyc04g074740.4	0	2.5128	9.35681	up	2.09725e-08	Blue copper protein (AHRD V3.3 *** A0A2G2ZQN6_CAPAN)
Solyc02g092040.1	1.28229	9.51266	2.76138	up	2.13157e-08	Receptor-like protein kinase (AHRD V3.3 *** A0A2K3PDB7_TRIPR)
Solyc10g018140.2	27.4017	3.11128	-3.2556	down	2.15009e-08	Dihydroflavonol-4-reductase (AHRD V3.3 *** A0A2K3N028_TRIPR)
Solyc07g063700.2	0.35892	4.64637	3.5801	up	2.16676e-08	G-type lectin S-receptor-like serine/threonine-protein kinase (AHRD V3.3 *** A0A2G3C305_CAPCH)
Solyc08g074270.4	1.43518	4.58047	1.54269	up	2.16739e-08	Photolyase/cryptochrome dash (AHRD V3.3 *** A0A1Y1HMX6_KLENI)
Solyc04g054500.3	4.17842	30.1167	2.71052	up	2.19664e-08	Heavy metal-associated isoprenylated plant protein (AHRD V3.3 *** A0A2R6R672_ACTCH)
Solyc12g087870.2	6.89937	37.7368	2.31647	up	2.20533e-08	purine permease 3-like (AHRD V3.3 *** A0A1U8F0C1_CAPAN),Pfam:PF16913
Solyc02g085770.4	0.07138	2.20389	4.89312	up	2.22066e-08	AWPM-19-like protein (AHRD V3.3 *-* A0A2U1MYT9_ARTAN)
Solyc04g009020.4	1.74618	8.53326	2.15379	up	2.2459e-08	High chlorophyll fluorescent 107 (AHRD V3.3 *** F4J3Z3_ARATH)
Solyc01g057910.3	0.70262	3.99806	2.37336	up	2.2644e-08	R2R3MYB transcription factor 2
Solyc07g054170.3	0	1.67668	9.34956	up	2.27211e-08	Expansin-B1 (AHRD V3.3 *** A0A1U8HBL3_CAPAN)
Solyc03g083910.5	4651.41	218.506	-4.52912	down	2.43461e-08	sucrose accumulator
Solyc11g008140.3	0.44603	3.37396	2.78879	up	2.46025e-08	Pectate lyase (AHRD V3.3 *** A0A2G3AZH6_CAPCH)
Solyc06g065910.3	3.3204	0.80953	-2.15918	down	2.48267e-08	Octicosapeptide/Phox/Bem1p (PB1) domain-containing protein / tetratricopeptide repeat (TPR)-containing protein (AHRD V3.3 *** A0A1R7T3E1_ARATH)
Solyc01g104650.3	226.38	68.7053	-1.84398	down	2.50134e-08	ABSCISIC ACID-INSENSITIVE 5-like protein 5 (AHRD V3.3 *** A0A2I4GE24_9ROSI)
Solyc04g074480.3	44.5381	99.2327	1.02901	up	2.53175e-08	DAHP synthase 2 precursor
Solyc10g080610.1	225.119	553.663	1.16564	up	2.56094e-08	F-box/kelch-repeat protein At1g15670-like (AHRD V3.3 *** A0A2I4E0A4_9ROSI)
Solyc11g056680.1	5.35742	23.2554	1.994	up	2.56334e-08	Leucine-rich repeat receptor-like protein (AHRD V3.3 *** H6V788_MALDO)
Solyc02g062340.3	5.35197	40.3303	2.77633	up	2.58255e-08	Fructose-bisphosphate aldolase (AHRD V3.3 *** Q9SXX4_NICPA)
Solyc04g082010.1	40.1356	155.162	1.81541	up	2.58439e-08	pre-plastocyanin
Solyc11g005990.2	1.46867	0.13726	-3.56119	down	2.58507e-08	Transcriptional corepressor SEUSS (AHRD V3.3 *-* A0A2G2ZPK0_CAPAN)
Solyc06g082460.1	0	1.60009	9.12808	up	2.6211e-08	ovate family protein 14
Solyc03g031940.4	0	1.1016	9.62098	up	2.65193e-08	AMP-dependent synthetase/ligase (AHRD V3.3 *** A0A200RCS7_9MAGN)
Solyc07g042190.3	313.796	128.878	-1.41031	down	2.66909e-08	DUF581 domain-containing protein (AHRD V3.3 *** A0A1Q3C7K1_CEPFO)
Solyc01g008530.3	0.79326	4.82371	2.47799	up	2.68002e-08	phenylacetaldehyde reductase 1
Solyc04g076050.4	116.254	51.308	-1.30544	down	2.69575e-08	Divalent-cation tolerance protein CutA (AHRD V3.3 *** A0A1M5JAL0_PECCA)
Solyc06g069100.3	0.0403	1.15263	4.71379	up	2.7113e-08	NAC domain (AHRD V3.3 *-* A0A200Q3F5_9MAGN)
Solyc07g064900.3	86.6771	32.8271	-1.53586	down	2.72452e-08	DUF3537 domain-containing protein (AHRD V3.3 *** A0A1Q3D045_CEPFO)
Solyc03g096770.1	1.6025	14.1792	3.02328	up	2.75742e-08	Protein RESPONSE TO LOW SULFUR 2 (AHRD V3.3 *-* LSU2_ARATH)
Solyc01g096230.4	34.0698	14.7004	-1.33914	down	2.84934e-08	P-loop containing nucleoside triphosphate hydrolases superfamily protein (AHRD V3.3 *** A0A2U1NSJ9_ARTAN)
Solyc07g064860.2	0	5.46107	9.53007	up	2.88236e-08	Unknown protein
Solyc09g009260.3	483.375	253.406	-1.05793	down	2.92444e-08	fructose-1,6-bisphosphate aldolase
Solyc09g082230.1	4.06969	23.3209	2.3969	up	2.93655e-08	N-acetyltransferase (AHRD V3.3 *** A0A2N9Z4V7_PAEPO)
Solyc08g007210.4	61.6098	12.9801	-2.3706	down	2.96796e-08	Transferase domain-containing protein (AHRD V3.3 *** A0A1Q3AZY6_CEPFO)
Solyc08g079590.3	1.25627	5.20011	1.91724	up	2.99516e-08	PPR containing protein (AHRD V3.3 *** AT4G22758.1)
Solyc02g065070.3	2.67144	7.50538	1.3576	up	3.02613e-08	CDPK-related protein kinase (AHRD V3.3 *** A0A2G3D8R0_CAPCH)
Solyc07g054500.4	2.99167	7.44394	1.18305	up	3.02723e-08	Protein STRUBBELIG-RECEPTOR FAMILY 3 (AHRD V3.3 *** A0A2G2Z3Z3_CAPAN)
Solyc09g010930.4	119.663	64.5737	-1.01911	down	3.12186e-08	NAD(P)-binding Rossmann-fold superfamily protein (AHRD V3.3 *** A0A2U1L7N5_ARTAN)
Solyc01g010060.2	11.0162	33.9936	1.49853	up	3.12547e-08	Unknown protein
Solyc01g107825.1	114.604	31.4568	-1.988	down	3.13079e-08	Glycosyltransferase (AHRD V3.3 *** P93365_TOBAC)
Solyc02g089540.3	9.93001	3.17405	-1.77915	down	3.14375e-08	CONSTANS 1
Solyc04g083150.2	9.68307	4.44041	-1.25174	down	3.16731e-08	Cytochrome p450 (AHRD V3.3 *** A0A2K3NDQ9_TRIPR)
Solyc02g063150.3	1.29452	14.2513	3.31872	up	3.17378e-08	RuBP carboxylase small subunit
Solyc01g103060.4	0.46431	14.5618	4.83475	up	3.19555e-08	lipid transfer-like protein VAS (AHRD V3.3 *** A0A1U8HFX3_CAPAN)
Solyc12g096960.2	9.84207	36.4059	1.75831	up	3.26808e-08	Major allergen Pru ar 1 (AHRD V3.3 *** Q5GMN2_CAPCH)
Solyc05g009420.1	212.328	88.1314	-1.39315	down	3.40758e-08	transmembrane protein (AHRD V3.3 *-* AT1G25400.2)
Solyc07g045460.3	1.07125	4.46614	1.92882	up	3.48452e-08	SNF1-related protein kinase regulatory subunit beta-2 (AHRD V3.3 *** A0A2G3BYB4_CAPCH)
Solyc01g094240.3	6.42017	22.9916	1.70619	up	3.52101e-08	NAD(P)-binding Rossmann-fold superfamily protein (AHRD V3.3 *** F4JE70_ARATH)
Solyc04g008570.4	0.65528	4.64218	2.69029	up	3.52097e-08	Pentatricopeptide repeat-containing protein, chloroplastic (AHRD V3.3 *** A0A2G3CF28_CAPCH)
Solyc07g049460.3	0.01571	1.07166	5.97589	up	3.5891e-08	laccase
Solyc05g008380.4	52.0191	25.2699	-1.16754	down	3.60368e-08	envelope glycoprotein B (AHRD V3.3 *** AT1G80540.3)
Solyc12g099370.2	4.93538	13.5879	1.33292	up	3.61436e-08	GATA transcription factor 23 (AHRD V3.3 *** A0A2G2VJP8_CAPBA)
Solyc06g083520.3	9.54636	20.9277	1.00288	up	3.63061e-08	Nucleolar GTP-binding protein 2 (AHRD V3.3 *-* A8PTQ1_MALGO)
Solyc12g099430.2	36.9373	104.109	1.36078	up	3.65825e-08	Alpha/beta-Hydrolases superfamily protein (AHRD V3.3 *** A0A2U1MWY4_ARTAN)
Solyc10g005690.3	0.29678	2.28865	2.81685	up	3.75769e-08	Chloride channel protein (AHRD V3.3 *** A0A2G3BC88_CAPCH)
Solyc02g079170.3	61.443	23.0378	-1.53938	down	3.77526e-08	External alternative NAD(P)H-ubiquinone oxidoreductase B1, mitochondrial (AHRD V3.3 *** A0A2G3A937_CAPAN)
Solyc07g054470.1	22.2084	70.708	1.5411	up	3.78751e-08	hypothetical protein (AHRD V3.3 *** AT1G52855.1)
Solyc10g083630.2	271.308	82.2271	-1.84456	down	3.8157e-08	DNA demethylase 2
Solyc07g026915.1	2.61788	0	-9.10356	down	3.83936e-08	Lignin-forming anionic peroxidase (AHRD V3.3 *-* A0A2G3CEU6_CAPCH)
Solyc07g008140.3	14.1004	44.6675	1.52995	up	3.93716e-08	Umecyanin (AHRD V3.3 *-* A0A2G2WBI2_CAPBA)
Solyc07g063230.3	3.32277	11.2684	1.62754	up	4.00444e-08	Choline transporter-like protein (AHRD V3.3 *** A0A1R3ICN0_COCAP)
Solyc11g066330.2	3.55775	15.3014	1.97244	up	4.00391e-08	Major facilitator superfamily (AHRD V3.3 *** A0A2U1Q7R9_ARTAN)
Solyc03g097380.4	0.14579	3.57632	4.47544	up	4.01752e-08	Heavy metal-associated isoprenylated plant protein (AHRD V3.3 *-* A0A2R6PUZ2_ACTCH)
Solyc04g074170.3	0.02943	2.02292	5.98433	up	4.06273e-08	MYB transcription factor (AHRD V3.3 *-* A0A0U3IU11_MESCR)
Solyc08g077370.4	1.26491	5.67644	2.03842	up	4.11353e-08	Purine permease (AHRD V3.3 *** A0A2P5BSS2_TREOI)
Solyc10g006430.3	0.10553	7.15289	5.96831	up	4.12151e-08	transmembrane protein (AHRD V3.3 --* AT3G21710.2)
Solyc06g009110.3	36.2504	16.4891	-1.26862	down	4.1754e-08	Eukaryotic aspartyl protease family protein (AHRD V3.3 *** A0A2U1QF58_ARTAN)
Solyc02g020940.3	11.7021	35.5574	1.46905	up	4.21256e-08	Glyceraldehyde-3-phosphate dehydrogenase (AHRD V3.3 *** A0A2G3D2C2_CAPCH)
Solyc01g107910.4	7.7844	39.6082	2.216	up	4.23191e-08	caffeoyl-CoA O-methyltransferase (AHRD V3.3 *** A0A2I4EET3_9ROSI)
Solyc03g020010.1	0.20081	5.20388	4.60259	up	4.23601e-08	Lemir (AHRD V3.3 *** O48625_SOLLC)
Solyc07g049190.4	6.01728	18.1901	1.46617	up	4.27353e-08	LysM receptor-like kinase (AHRD V3.3 *-* E2FYC4_SOLLC)
Solyc06g053780.4	1.04207	4.03584	1.82022	up	4.38209e-08	Protein WVD2-like 1 (AHRD V3.3 *** A0A2G2WJF4_CAPBA)
Solyc04g077650.3	328.553	94.0515	-1.92738	down	4.42695e-08	Serine carboxypeptidase-like 17 (AHRD V3.3 *** A0A2G2ZRB2_CAPAN)
Solyc02g082910.4	2.12195	0.47949	-2.27018	down	4.44976e-08	Acyl-CoA synthetase (AHRD V3.3 *** A0A1Y0KWS9_9PSED)
Solyc08g081630.2	0.06199	4.20859	5.87017	up	4.46647e-08	WRKY transcription factor 56
Solyc06g068270.3	25.7308	5.47343	-2.36596	down	4.57626e-08	2-oxoglutarate (2OG) and Fe(II)-dependent oxygenase superfamily protein (AHRD V3.3 *** Q9XIA5_ARATH)
Solyc07g063820.3	2.03334	7.69071	1.78438	up	4.61824e-08	G-type lectin S-receptor-like serine/threonine-protein kinase (AHRD V3.3 *** A0A2G2Z5Q1_CAPAN)
Solyc02g086456.1	93.4208	34.5166	-1.56022	down	4.63899e-08	titin isoform X6 (AHRD V3.3 *-* XP_010316304.1)
Solyc11g042800.2	0	2.43114	9.29084	up	4.73109e-08	Embryonic protein DC-8 (AHRD V3.3 *-* A0A2G2XP36_CAPBA)
Solyc04g072280.3	0.25965	2.05712	2.86912	up	4.76742e-08	Laccase (AHRD V3.3 *** K4BTL5_SOLLC)
Solyc09g011850.4	18.5132	8.92293	-1.17989	down	4.87362e-08	Fructokinase-like protein 1 (AHRD V3.3 *** D9IWP2_SOLTU)
Solyc03g113440.3	0	0.92425	9.31794	up	4.88848e-08	Protein NRT1/ PTR FAMILY 2.8 (AHRD V3.3 *** A0A2G2WRK5_CAPBA)
Solyc02g079030.3	8.56113	4.00186	-1.2283	down	4.90592e-08	Sphingosine kinase (AHRD V3.3 *** A0A218NG31_TOBAC)
Solyc11g007560.2	0	3.01923	9.46305	up	4.93934e-08	Bifunctional TENA-E protein (AHRD V3.3 *** A0A2G3B0Y9_CAPCH)
Solyc01g008500.4	0.57712	4.80244	2.91411	up	4.94607e-08	Receptor-like protein kinase (AHRD V3.3 *** A0A2K3L8M9_TRIPR)
Solyc03g096800.4	1.64636	5.99304	1.7364	up	5.07172e-08	membrane protein of ER body-like protein (AHRD V3.3 *-* A0A2I4FK95_9ROSI)
Solyc03g115690.1	0.36849	3.96295	3.31246	up	5.20398e-08	transmembrane protein (AHRD V3.3 *** AT5G61340.2)
Solyc05g013530.4	24.422	58.8211	1.14193	up	5.21782e-08	Octicosapeptide/phox/Bem1p domain kinase superfamily protein (AHRD V3.3 *-* A0A2K3NXA6_TRIPR)
Solyc09g092500.1	782.574	375.075	-1.18712	down	5.23257e-08	UDP-glycosyltransferase 75C1 (AHRD V3.3 *** U75C1_SOLLC)
Solyc01g102895.1	0.0331	2.20005	5.94228	up	5.27382e-08	Germin-like protein subfamily 1 member 20 (AHRD V3.3 *** A0A2G2XXE7_CAPAN)
Solyc06g036130.4	217.757	59.6754	-1.98919	down	5.31045e-08	Protein DETOXIFICATION (AHRD V3.3 *** Q6V7U8_SOLLC)
Solyc11g018680.1	5.07132	13.5569	1.29026	up	5.336e-08	ABC transporter G family member 25 (AHRD V3.3 *-* A0A2G2WXS9_CAPBA)
Solyc01g098590.3	79.6814	389.073	2.15095	up	5.53038e-08	Phosphoglycerate mutase-like protein AT74 (AHRD V3.3 *** A0A2G2YZL9_CAPAN)
Solyc03g117310.1	34.5038	9.51826	-1.99145	down	5.58099e-08	Sterile alpha motif (SAM) domain-containing protein (AHRD V3.3 *** Q9M8M0_ARATH)
Solyc03g095650.3	0.01601	1.0707	5.9205	up	5.59988e-08	MLO-like protein (AHRD V3.3 *** K4BIY8_SOLLC)
Solyc06g061090.3	1.42683	8.74382	2.48135	up	5.6957e-08	TLDc domain protein (AHRD V3.3 *** Q682Q6_ARATH)
Solyc11g009010.2	89.2443	41.5276	-1.22974	down	5.76293e-08	Alpha/beta-Hydrolases superfamily protein (AHRD V3.3 *-* Q058J1_ARATH)
Solyc12g013680.3	0.96937	5.58768	2.39077	up	5.76904e-08	receptor-like protein 12 (AHRD V3.3 *** A0A1S3Y203_TOBAC)
Solyc07g045540.4	8.54566	25.1986	1.42634	up	5.86487e-08	Glucose-6-phosphate 1-dehydrogenase (AHRD V3.3 *** A0A1U8HAS8_CAPAN)
Solyc07g053100.4	10.9683	4.8864	-1.2983	down	5.98207e-08	Receptor protein kinase (AHRD V3.3 *** Q40096_IPOTF)
Solyc10g080490.2	9.96203	3.60312	-1.59929	down	5.98996e-08	Plastid-lipid associated protein PAP / fibrillin family protein (AHRD V3.3 *** A8MRU9_ARATH)
Solyc07g008930.1	3.60558	16.9678	2.10716	up	5.99526e-08	DUF4228 domain protein (AHRD V3.3 *** G7JUB6_MEDTR)
Solyc04g058170.1	10.6133	3.14839	-1.88174	down	6.03275e-08	Calcium-dependent protein kinase (AHRD V3.3 *-* B2KTA9_WHEAT)
Solyc02g083130.4	5.74979	14.3198	1.18666	up	6.05861e-08	Regulator of Vps4 activity in the MVB pathway protein (AHRD V3.3 *** F4JNS8_ARATH)
Solyc01g111500.3	1.48624	9.08592	2.48179	up	6.07153e-08	R2R3MYB transcription factor 7
Solyc04g078370.3	0	1.2041	9.42075	up	6.18775e-08	Cytochrome P450 (AHRD V3.3 *** A0A200Q0W8_9MAGN)
Solyc01g099690.3	297.298	151.104	-1.1034	down	6.19425e-08	ATP-dependent Clp protease proteolytic subunit (AHRD V3.3 *** A0A1U8E4F5_CAPAN)
Solyc07g047850.3	7.3771	46.0642	2.50543	up	6.21136e-08	Chlorophyll a-b binding protein, chloroplastic (AHRD V3.3 *** A0A1U8HAX7_CAPAN)
Solyc12g044820.3	1.02725	4.9956	2.14643	up	6.30211e-08	ABC transporter C family member 8 (AHRD V3.3 *** A0A2G2W0I8_CAPBA)
Solyc12g099120.3	2.5204	16.7825	2.60386	up	6.44506e-08	Abscisic acid induced MYB1
Solyc11g071610.2	0.58938	2.34985	1.86133	up	6.50339e-08	Aldehyde oxidase 3 (AHRD V3.3 *** B0LB01_PEA)
Solyc08g075760.3	1.37907	3.94301	1.38427	up	6.54686e-08	Protein CYCLOPS (AHRD V3.3 *** CCLOP_MEDTR)
Solyc04g081930.3	27.3867	14.5325	-1.04285	down	6.56336e-08	2-oxoglutarate (2OG) and Fe(II)-dependent oxygenase superfamily protein (AHRD V3.3 *-* A0A2U1PY84_ARTAN)
Solyc06g063190.3	0.03725	0.54824	3.74837	up	6.60215e-08	glutamate receptor-like 2.3
Solyc03g118650.3	70.1704	38.1079	-1.00805	down	6.63877e-08	Aldose 1-epimerase (AHRD V3.3 *** A0A2G3A308_CAPAN)
Solyc08g077500.4	12.9911	7.10964	-1.00088	down	6.65468e-08	Pleckstrin homology domain (AHRD V3.3 *** A0A200QQL4_9MAGN)
Solyc08g008410.3	5.15712	14.3077	1.34131	up	6.79538e-08	Plant regulator RWP-RK family protein (AHRD V3.3 *** G7IAL8_MEDTR)
Solyc07g008390.3	0	1.26141	9.18599	up	6.99298e-08	HXXXD-type acyl-transferase family protein (AHRD V3.3 *** F4JBC7_ARATH)
Solyc01g080030.3	0.71703	5.46874	2.80064	up	7.06136e-08	2-alkenal reductase (NADP(+)-dependent) (AHRD V3.3 *** A0A2G3BME1_CAPCH)
Solyc12g150125.1	26.5181	139.839	2.27742	up	7.10488e-08	Alpha/beta-hydrolases superfamily protein (AHRD V3.3 *** A0A2U1LX98_ARTAN)
Solyc06g073510.3	4.13603	9.67564	1.09677	up	7.11077e-08	Origin recognition complex subunit 2 (AHRD V3.3 *** A0A2I0W1F8_9ASPA)
Solyc01g005985.1	0.2506	3.67022	3.73855	up	7.11914e-08	Bifunctional inhibitor/lipid-transfer protein/seed storage 2S albumin superfamily protein, putative (AHRD V3.3 *** A0A061GSH0_THECC)
Solyc02g067490.3	22.3601	7.90184	-1.62794	down	7.13352e-08	Actin cross-linking protein (DUF569) (AHRD V3.3 *** Q9XIF7_ARATH)
Solyc07g005390.3	7.55167	16.9089	1.03529	up	7.14706e-08	Aldehyde dehydrogenase 11A3 (AHRD V3.3 *** A0A2H1ZE23_ARATH)
Solyc03g080070.4	0.02033	1.34136	5.90287	up	7.15988e-08	WAT1-related protein (AHRD V3.3 *** K4BHY3_SOLLC)
Solyc03g033790.4	3.26609	11.3821	1.67357	up	7.22228e-08	P-loop containing nucleoside triphosphate hydrolases superfamily protein (AHRD V3.3 *** A0A2U1NGS8_ARTAN)
Solyc10g085460.3	3.51996	8.16118	1.08166	up	7.32122e-08	NBS-LRR resistance protein (AHRD V3.3 *** A0A2K3NVA3_TRIPR)
Solyc01g008420.3	10.6574	32.5877	1.47889	up	7.78329e-08	Protein DETOXIFICATION (AHRD V3.3 *** S6BP63_TOBAC)
Solyc05g009790.1	6.85482	24.758	1.71866	up	7.79168e-08	AP2/B3 transcription factor family protein (AHRD V3.3 *** A0A2U1LJK2_ARTAN)
Solyc12g056675.1	46.3684	231.304	2.19716	up	7.87254e-08	Alpha/beta-hydrolases superfamily protein (AHRD V3.3 *** A0A2U1LX98_ARTAN)
Solyc08g016210.3	4.06578	13.1677	1.56264	up	7.95917e-08	LOW QUALITY PROTEIN: LRR receptor-like serine/threonine-protein kinase GSO1 (AHRD V3.3 *** A0A1U8F7A0_CAPAN)
Solyc09g063070.3	6.86207	20.0458	1.41569	up	7.96326e-08	Tetraspanin/Peripherin (AHRD V3.3 *** A0A200PVL6_9MAGN)
Solyc05g054860.1	88.3767	42.4091	-1.1915	down	8.01565e-08	Receptor-like protein kinase HERK 1 (AHRD V3.3 *** A0A1U8GR51_CAPAN)
Solyc03g117210.4	11.7743	26.015	1.01258	up	8.05178e-08	hypothetical protein (AHRD V3.3 *** AT1G80610.1)
Solyc05g051380.4	0	0.88704	9.07274	up	8.06262e-08	AP2-like ethylene-responsive transcription factor AIL6 (AHRD V3.3 *** A0A2G3CG18_CAPCH)
Solyc06g007240.4	0.36704	3.54097	3.12843	up	8.1768e-08	BAG family molecular chaperone regulator 2-like (AHRD V3.3 *** A0A2I4GUW4_9ROSI)
Solyc05g008105.1	213.942	94.7017	-1.30088	down	8.26903e-08	hydroxyproline-rich glycoprotein family protein (AHRD V3.3 --* AT1G23040.3)
Solyc01g109790.3	0.09427	1.63289	3.97939	up	8.34355e-08	ADP-glucose pyrophosphorylase large subunit 1
Solyc10g052880.1	18.7768	52.4381	1.35343	up	8.38637e-08	Inactive leucine-rich repeat receptor-like protein kinase (AHRD V3.3 *** A0A314LDB3_NICAT)
Solyc08g005790.3	12.0783	4.9149	-1.42908	down	8.3937e-08	Pectin acetylesterase (AHRD V3.3 *** K4CI68_SOLLC)
Solyc11g068960.2	6.29571	15.1919	1.13836	up	8.53297e-08	Transcription factor LHW (AHRD V3.3 *** A0A2G3ATR4_CAPCH)
Solyc01g087460.3	0	1.44641	9.07233	up	8.55102e-08	Protein phosphatase 2C (AHRD V3.3 *** A0A2U1L3D8_ARTAN)
Solyc01g100040.3	8.34431	20.1187	1.13782	up	8.61956e-08	Protein phosphatase 2C family protein (AHRD V3.3 *** A0A2U1N538_ARTAN)
Solyc02g062710.1	11.5834	28.292	1.16107	up	8.6192e-08	HXXXD-type acyl-transferase family protein (AHRD V3.3 *** A0A2K3MRI0_TRIPR)
Solyc04g080600.3	0.14816	0.91051	2.48577	up	8.97937e-08	Auxilin-like protein 1 (AHRD V3.3 *** A0A2G2V5U3_CAPBA)
Solyc02g079570.4	0.10636	1.24067	3.39962	up	9.00158e-08	G-type lectin S-receptor-like serine/threonine-protein kinase (AHRD V3.3 *** A0A2G3A8W8_CAPAN)
Solyc05g012600.3	4.66329	19.7114	1.94645	up	9.00948e-08	hypothetical protein (AHRD V3.3 *** AT2G03420.1)
Solyc10g019175.1	13.6093	6.52192	-1.19067	down	9.05625e-08	Unknown protein
Solyc07g042100.3	0	1.38118	8.98618	up	9.21806e-08	hypothetical protein (AHRD V3.3 *** AT1G72490.2)
Solyc06g066600.3	120.656	48.4984	-1.4398	down	9.24249e-08	plastidic glucose translocator 2
Solyc09g005830.1	0	0.7663	8.92159	up	9.47598e-08	ACI49
Solyc06g076280.3	7.9081	19.128	1.14227	up	9.50619e-08	Transcription factor GRAS (AHRD V3.3 *** A0A2U1MZS4_ARTAN)
Solyc01g098740.4	19.8584	3.31433	-2.70052	down	9.51578e-08	Protein kinase superfamily protein (AHRD V3.3 *** F4HYK7_ARATH)
Solyc09g009290.3	29.2687	15.8202	-1.01566	down	9.62333e-08	Ankyrin repeat (AHRD V3.3 *** A0A200R0L6_9MAGN)
Solyc06g051130.1	0.71924	3.76006	2.26312	up	9.64768e-08	HXXXD-type acyl-transferase family protein (AHRD V3.3 *** Q9XEF2_ARATH)
Solyc12g056678.1	18.1656	94.4066	2.25664	up	9.91287e-08	Alpha/beta-hydrolases superfamily protein (AHRD V3.3 *** A0A2U1LX98_ARTAN)
Solyc03g115500.3	8.13189	1.89387	-2.22753	down	9.9239e-08	Heparanase-like protein 1 (AHRD V3.3 *** A0A2G3CZA9_CAPCH)
Solyc04g077260.3	0.1961	4.77358	4.45609	up	9.97681e-08	blind-like3
Solyc01g109140.3	0.56585	10.5352	4.10504	up	1.00123e-07	divinyl ether synthase
Solyc05g009550.3	115.018	269.432	1.09506	up	1.00457e-07	Regulator of Vps4 activity in the MVB pathway protein (AHRD V3.3 *-* Q9FX63_ARATH)
Solyc09g092767.1	0.18678	9.60542	5.55394	up	1.02855e-07	DNA-directed RNA polymerase subunit beta'' (AHRD V3.3 *-* A0A2H4NAQ9_9ORYZ)
Solyc03g062820.1	0	3.50223	8.97945	up	1.03288e-07	Transcription factor, MADS-box (AHRD V3.3 *-* A0A2U1Q521_ARTAN)
Solyc05g006920.4	23.9365	67.0712	1.35878	up	1.03274e-07	Protein NRT1/ PTR FAMILY 2.13 (AHRD V3.3 *** A0A1U8EVJ4_CAPAN)
Solyc09g007760.4	1.27927	6.09447	2.11421	up	1.05289e-07	plasma membrane intrinsic protein 2.10
Solyc12g037970.2	39.4242	20.3756	-1.08011	down	1.06633e-07	Peptidyl-tRNA hydrolase (AHRD V3.3 *** A0A200Q3I5_9MAGN)
Solyc04g072470.4	0.11348	104.487	9.72313	up	1.08188e-07	defensin Tk-AMP-D6-like (AHRD V3.3 *** A0A1U8GDD3_CAPAN)
Solyc03g121970.1	0.6305	3.47144	2.33732	up	1.1e-07	protein BIG GRAIN 1-like A (AHRD V3.3 *** A0A2I4FTX4_9ROSI)
Solyc04g064920.4	1.07244	6.4064	2.44257	up	1.10544e-07	Glycolipid transfer protein 3 (AHRD V3.3 *** A0A2G3CMX1_CAPCH)
Solyc06g072730.4	0	0.6373	9.07047	up	1.10906e-07	WEB family protein, chloroplastic (AHRD V3.3 *** A0A2G2WMC9_CAPBA)
Solyc03g025960.1	39.9385	2.49068	-4.11672	down	1.12301e-07	Unknown protein
Solyc06g065530.4	0	1.09179	8.9179	up	1.13972e-07	GDSL esterase/lipase (AHRD V3.3 *** A0A314ZSH7_PRUYE)
Solyc02g072080.1	18.2102	43.7017	1.13069	up	1.16556e-07	RING-type E3 ubiquitin transferase (AHRD V3.3 *** A1E0Y2_SOLTU)
Solyc01g106090.3	37.0426	18.3846	-1.13794	down	1.16794e-07	PsbP domain-containing protein 1, chloroplastic (AHRD V3.3 *** A0A2G3BUZ8_CAPCH)
Solyc02g090820.3	313.404	154.838	-1.14342	down	1.1694e-07	Heat stress transcription factor B-1 (AHRD V3.3 *** A0A2G3D8M4_CAPCH)
Solyc10g083290.4	2.70973	7.47707	1.33848	up	1.19004e-07	invertase 6
Solyc04g079240.3	0	1.15394	9.04159	up	1.19307e-07	Patatin (AHRD V3.3 *** A0A2G2X0P5_CAPBA)
Solyc11g006540.2	14.352	7.18538	-1.12492	down	1.19861e-07	FAD/NAD(P)-binding oxidoreductase family protein (AHRD V3.3 *** Q9C574_ARATH)
Solyc11g071600.2	0.96294	4.77625	2.17489	up	1.20204e-07	aldehyde oxidase 3
Solyc07g052430.3	12.4447	4.66542	-1.54199	down	1.2089e-07	transmembrane protein 97-like (AHRD V3.3 *** A0A2I4FME0_9ROSI),Pfam:PF10914
Solyc03g120580.3	3.33674	0.60252	-2.60548	down	1.21971e-07	Unknown protein
Solyc09g091070.3	54.2213	28.3138	-1.06671	down	1.24059e-07	Malate dehydrogenase (AHRD V3.3 *** O48906_MEDSA)
Solyc01g006610.2	0	2.32623	10.0044	up	1.26176e-07	2-oxoglutarate (2OG) and Fe(II)-dependent oxygenase superfamily protein (AHRD V3.3 *** A0A2U1LXD5_ARTAN)
Solyc06g011370.4	23.5232	11.1244	-1.20629	down	1.27051e-07	Chaperone protein ClpB (AHRD V3.3 *-* B2IUM0_NOSP7)
Solyc01g090270.4	13.4543	37.4064	1.34417	up	1.28631e-07	DUF632 domain-containing protein/DUF630 domain-containing protein (AHRD V3.3 *** A0A1Q3CQQ2_CEPFO)
Solyc01g100830.2	0.03071	18.9347	9.14751	up	1.28746e-07	galactinol synthase 1
Solyc02g092150.3	19.4338	9.62711	-1.14026	down	1.30547e-07	ACT domain-containing protein (AHRD V3.3 *** A0A1Q3APQ4_CEPFO)
Solyc11g005635.1	31.7893	10.0429	-1.79379	down	1.31563e-07	Ubiquitin (AHRD V3.3 *-* G8H6H0_PAPSO)
Solyc10g078770.2	66.8051	423.395	2.53974	up	1.32334e-07	11 kDa late embryogenesis abundant protein (AHRD V3.3 *-* A0A2G3BHR7_CAPCH)
Solyc12g100140.3	4.08646	12.8811	1.52149	up	1.37968e-07	Transcription factor bHLH80 (AHRD V3.3 *** A0A2G2YBF5_CAPAN)
Solyc04g072570.3	4.59549	13.9575	1.47345	up	1.41072e-07	Receptor-like kinase (AHRD V3.3 *** A0A0K9PIY0_ZOSMR)
Solyc02g063430.4	0.16757	2.729	3.86409	up	1.41216e-07	bHLH transcription factor 078
Solyc05g006430.3	0.20782	2.35944	3.37944	up	1.42165e-07	Formin-like protein (AHRD V3.3 *** A0A2G2VM92_CAPBA)
Solyc07g052670.3	3.64626	8.96376	1.16831	up	1.4628e-07	bHLH transcription factor 053
Solyc11g069570.2	0.31224	3.42875	3.33132	up	1.49177e-07	Cytokinin riboside 5'-monophosphate phosphoribohydrolase (AHRD V3.3 *** A0A2G2YHS4_CAPAN)
Solyc05g045700.1	2.09442	16.4046	2.84278	up	1.49655e-07	Unknown protein
Solyc11g066080.2	4.25308	17.261	1.8879	up	1.50091e-07	transmembrane protein (AHRD V3.3 *** AT5G59350.1)
Solyc07g042130.4	9.35117	4.75591	-1.10255	down	1.51971e-07	Pentatricopeptide repeat (AHRD V3.3 *** A0A200QMK2_9MAGN)
Solyc09g074280.1	12.911	31.1283	1.13814	up	1.51959e-07	Ankyrin repeat-containing protein (AHRD V3.3 *** A0A2U1QG31_ARTAN)
Solyc03g006570.3	29.1737	15.6075	-1.03468	down	1.53507e-07	SNF2 domain-containing protein / helicase domain-containing protein / zinc finger protein-like protein (AHRD V3.3 *** B3H7J3_ARATH)
Solyc05g014260.3	9.7321	29.897	1.48564	up	1.54632e-07	Two-component response regulator (AHRD V3.3 *** A0A2G3B918_CAPCH)
Solyc06g072017.1	8.05513	2.6326	-1.74538	down	1.54898e-07	P-loop containing nucleoside triphosphate hydrolases superfamily protein (AHRD V3.3 *-* A0A2U1N2C4_ARTAN)
Solyc01g066790.1	4.4911	35.1143	2.83124	up	1.56793e-07	Unknown protein
Solyc10g008470.3	7.50941	3.33695	-1.29848	down	1.57895e-07	ELMO/CED-12 family protein (AHRD V3.3 *** A0A1P8APM3_ARATH)
Solyc11g010710.2	56.2849	11.1248	-2.45657	down	1.57761e-07	AP2-like ethylene-responsive transcription factor (AHRD V3.3 *** A0A2U1KLN5_ARTAN)
Solyc07g008620.1	64.2054	26.656	-1.39901	down	1.5813e-07	EIX receptor 1
Solyc08g083240.3	0	0.99088	9.19749	up	1.59621e-07	SUN-like protein 24
Solyc01g008160.4	31.7068	13.3546	-1.37254	down	1.60386e-07	Protein SLOW GREEN 1, chloroplastic (AHRD V3.3 *** A0A2G2YVV0_CAPAN)
Solyc02g085180.5.1	8.89413	22.36	1.20323	up	1.60305e-07	alpha/beta fold family protein
Solyc08g006930.3	33.7379	129.68	1.80678	up	1.63095e-07	photosystem I reaction center subunit psaK, chloroplastic (AHRD V3.3 *** A0A2G3AN63_CAPAN)
Solyc03g006150.2	0	1.30558	8.81093	up	1.63762e-07	Myb domain, Homeodomain-like protein (AHRD V3.3 *-* A0A2U1Q384_ARTAN)
Solyc09g008020.4	121.733	46.5508	-1.51096	down	1.64385e-07	Cysteine proteinases superfamily protein (AHRD V3.3 *** A0A2U1LH80_ARTAN)
Solyc02g071800.3	73.5136	29.803	-1.43665	down	1.64831e-07	Protein kinase domain (AHRD V3.3 *** A0A200QIY1_9MAGN)
Solyc02g080080.3	7.34702	18.7141	1.21801	up	1.65712e-07	Cysteine-rich receptor-like protein kinase 29 (AHRD V3.3 *** A0A2G2XFA8_CAPBA)
Solyc01g073680.4	0.88365	8.45123	3.12888	up	1.66785e-07	Bifunctional inhibitor/lipid-transfer protein/seed storage 2S albumin superfamily protein (AHRD V3.3 *** A0A061DVR0_THECC)
Solyc02g090370.4	0	17.5824	11.8144	up	1.6927e-07	Reticulon-like protein (AHRD V3.3 *** A0A2G3ABJ1_CAPAN)
Solyc03g006400.3	13.0665	5.34387	-1.41469	down	1.71116e-07	MAP kinase kinase kinase 25
Solyc07g049645.1	0.63781	3.60623	2.36763	up	1.75222e-07	Benzyl alcohol O-benzoyltransferase (AHRD V3.3 *** BEBT_TOBAC)
Solyc11g010530.2	4.97684	18.7017	1.77951	up	1.75799e-07	Unknown protein
Solyc07g045100.1	6.51739	15.8872	1.15673	up	1.76423e-07	Eukaryotic aspartyl protease family protein (AHRD V3.3 *** G7KD30_MEDTR)
Solyc07g062990.2	0	2.97889	8.93575	up	1.77875e-07	late embryogenesis abundant protein 1-like (AHRD V3.3 --* A0A2I4H8I2_9ROSI)
Solyc07g054850.3	3.78701	23.1835	2.47753	up	1.8015e-07	transmembrane protein (AHRD V3.3 *** AT4G28100.1)
Solyc07g007460.3	0	0.92613	8.79955	up	1.8134e-07	Cytochrome 71D7 (AHRD V3.3 *** A0A2G3AZ01_CAPCH)
Solyc07g054780.1	1154.16	331.359	-1.93611	down	1.82015e-07	Wound induced protein (AHRD V3.3 *** Q04129_SOLLC)
Solyc04g006940.4	0.23558	1.81291	2.80295	up	1.84361e-07	Unknown protein
Solyc08g082770.3	0.15816	4.24493	4.61053	up	1.85836e-07	Bidirectional sugar transporter SWEET (AHRD V3.3 *** A0A142DVG8_SOLTU)
Solyc01g010080.3	0.92129	3.14824	1.64823	up	1.8789e-07	Potassium channel AKT1 (AHRD V3.3 *** A0A2G3AJ60_CAPAN)
Solyc02g064940.1	0.24471	3.17567	3.57166	up	1.90625e-07	Leucine-rich repeat family protein (AHRD V3.3 *** G3CHK6_PONTR)
Solyc04g050790.3	0.15661	2.27995	3.77913	up	1.92266e-07	ubiquitin hydrolase (AHRD V3.3 *** AT5G18310.2)
Solyc03g026120.3	0	0.61398	8.79275	up	1.92478e-07	S-adenosyl-L-methionine-dependent methyltransferases superfamily protein (AHRD V3.3 *** A0A2U1NM08_ARTAN)
Solyc10g078160.2	1.13688	3.91607	1.65512	up	1.94206e-07	Hydroxyproline-rich glycoprotein family protein (AHRD V3.3 *** B3H693_ARATH)
Solyc01g091030.3	0.13874	2.1934	3.86188	up	1.99688e-07	Small auxin up-regulated RNA1
Solyc06g005110.3	23.497	56.6429	1.13909	up	2.01946e-07	40S ribosomal protein S23 (AHRD V3.3 *** A0A2I4EYK6_9ROSI)
Solyc12g088800.3	0.84675	4.44057	2.25326	up	2.04659e-07	Lipase (AHRD V3.3 *** A0A1J3EVR4_NOCCA)
Solyc09g005610.4	0	1.46544	8.86805	up	2.05691e-07	Transcription factor (AHRD V3.3 *** A0A2U1LZI0_ARTAN)
Solyc04g077810.1	44.4346	8.35851	-2.52911	down	2.06035e-07	ZCF37 (AHRD V3.3 *** A0A2U1NT51_ARTAN)
Solyc05g014250.3	3.53945	10.2515	1.40317	up	2.09897e-07	RING/U-box superfamily protein (AHRD V3.3 *** B6U862_MAIZE)
Solyc06g068750.3	7.48066	26.9722	1.71502	up	2.10235e-07	Transferring glycosyl group transferase (AHRD V3.3 *** A0A2K3L539_TRIPR)
Solyc08g006310.3	0.10993	1.0737	3.1603	up	2.13292e-07	Cellulose synthase-like C4, glycosyltransferase family 2 (AHRD V3.3 *** A9TYJ5_PHYPA)
Solyc07g055630.4	0.30114	3.06073	3.20275	up	2.14306e-07	Lectin-domain receptor-like kinase (AHRD V3.3 *-* G4XXY5_NICAT)
Solyc04g007390.4	1.33426	3.93121	1.42927	up	2.15002e-07	Protein kinase family protein (AHRD V3.3 *** A0A1P8BDJ0_ARATH)
Solyc04g074420.1	2.61835	29.5651	3.36569	up	2.1538e-07	Protein EXORDIUM-like 1 (AHRD V3.3 *-* A0A2G2WZY1_CAPBA)
Solyc08g079270.3	0.17781	4.64044	4.58065	up	2.15533e-07	R2R3MYB transcription factor 42
Solyc04g074310.4	0.06544	2.05241	4.85894	up	2.17337e-07	RNA-binding protein 38-like (AHRD V3.3 *** A0A2I4HAQ4_9ROSI)
Solyc04g014480.3	226.809	60.1662	-2.03839	down	2.1777e-07	15.7 kDa heat shock protein, peroxisomal (AHRD V3.3 *** A0A1U8GLK8_CAPAN)
Solyc02g069410.4	11.7726	5.37716	-1.26208	down	2.19734e-07	Haloacid dehalogenase-like hydrolase domain-containing protein (AHRD V3.3 *** A0A1J3HBG0_NOCCA)
Solyc11g008480.2	0.50593	3.2097	2.52748	up	2.21079e-07	Photosystem II PsbP (AHRD V3.3 *** A0A200Q1H1_9MAGN)
Solyc02g067320.3	0	2.10181	9.41936	up	2.24247e-07	Zinc-finger homeodomain protein 10 (AHRD V3.3 *** A0A2G3D3J7_CAPCH)
Solyc03g120910.4	8.41448	25.2649	1.45174	up	2.28563e-07	Homeobox leucine-zipper protein (AHRD V3.3 *** Q76CL1_ZINVI)
Solyc06g083140.4	0	1.7904	8.93057	up	2.29117e-07	Cytochrome b561 and DOMON domain-containing protein (AHRD V3.3 *-* A0A200PTS7_9MAGN)
Solyc12g056672.1	0	1.28664	8.93395	up	2.29753e-07	Serine/threonine-protein phosphatase 7 long form-like protein (AHRD V3.3 *-* A0A1J3DHF8_NOCCA)
Solyc05g055400.4	0.61575	12.1918	4.17206	up	2.30792e-07	Cytochrome P450 (AHRD V3.3 *** A0A200Q2G7_9MAGN)
Solyc08g081150.4	5.72616	12.8496	1.03791	up	2.33782e-07	GMP synthase [glutamine-hydrolyzing] (AHRD V3.3 *** A0A2G3DAK4_CAPCH)
Solyc05g055840.4	2.62762	8.20926	1.50929	up	2.35752e-07	Glycosyltransferase (AHRD V3.3 *** A0A1Q3DDP0_CEPFO)
Solyc11g013150.1	4.88207	14.9813	1.49306	up	2.3938e-07	Nodulation-signaling pathway 2 protein (AHRD V3.3 *** A0A2G3CLP6_CAPCH)
Solyc10g006720.4	3.69508	13.0517	1.69728	up	2.39866e-07	G-type lectin S-receptor-like serine/threonine-protein kinase (AHRD V3.3 *** A0A2G3C305_CAPCH)
Solyc06g072670.3	1.62976	21.9342	3.62954	up	2.42605e-07	Hydroxysteroid dehydrogenase (AHRD V3.3 *** Q2R3W3_ORYSJ)
Solyc01g107560.3	0.67742	4.77281	2.68178	up	2.43903e-07	Glycosyltransferase (AHRD V3.3 *** A0A2G2W4I0_CAPBA)
Solyc09g083390.3	0	0.39734	8.7364	up	2.46986e-07	zinc knuckle (CCHC-type) family protein (AHRD V3.3 *-* AT5G43630.4)
Solyc03g063030.4	10.8414	5.86204	-1.01703	down	2.48933e-07	Amino acid transporter (AHRD V3.3 *** A0A200R5Q3_9MAGN)
Solyc01g081040.4	0	1.19861	8.77334	up	2.50516e-07	RING/U-box superfamily protein (AHRD V3.3 *** A0A2U1LC40_ARTAN)
Solyc11g064800.3	0.88701	4.22055	2.12432	up	2.51433e-07	Protein LATERAL ROOT PRIMORDIUM 1 (AHRD V3.3 *** A0A2G3B9J0_CAPCH)
Solyc02g089490.4	26.8689	10.4064	-1.50087	down	2.54625e-07	Unknown protein
Solyc09g075670.1	0.1229	2.18366	3.98513	up	2.57808e-07	2-hydroxyisoflavanone dehydratase (AHRD V3.3 *** A0A1U8G399_CAPAN)
Solyc06g005000.3	2.51926	10.0309	1.85844	up	2.58279e-07	RBR-type E3 ubiquitin transferase (AHRD V3.3 *** A0A2I4EHJ4_9ROSI)
Solyc06g083480.4	5.2375	0.86528	-2.73584	down	2.64696e-07	NAD(P)-binding Rossmann-fold superfamily protein (AHRD V3.3 *** A0A1P8AYK7_ARATH)
Solyc03g082470.4	0	0.36686	8.80539	up	2.66254e-07	systemin receptor 1
Solyc03g080020.4	17.3476	9.22859	-1.03911	down	2.77868e-07	Major facilitator superfamily domain, general substrate transporter (AHRD V3.3 *-* A0A0A2K2T0_PENEN)
Solyc09g075330.4	1.10236	13.2534	3.4442	up	2.84667e-07	Pectinesterase (AHRD V3.3 *** A0A2G2ZVW5_CAPAN)
Solyc09g011010.3	2.91718	10.9781	1.7807	up	2.86573e-07	High-light-induced protein, chloroplastic (AHRD V3.3 *** A0A1U8FG85_CAPAN)
Solyc12g056160.2	1.28504	4.5145	1.67777	up	2.86712e-07	Cation/H(+) antiporter 17 (AHRD V3.3 *** A0A2G2Y8P8_CAPAN)
Solyc12g089300.2	144.502	52.9967	-1.57776	down	2.86734e-07	Gibberellin regulated protein (AHRD V3.3 *** A0A200QKC0_9MAGN)
Solyc08g007010.4	39.1573	19.6717	-1.12051	down	2.88469e-07	Fe-S cluster assembly protein (AHRD V3.3 *** A0A140B483_PRUPE)
Solyc07g008150.3	12.0819	27.1673	1.03697	up	2.89329e-07	Glucan endo-1,3-beta-glucosidase 11 (AHRD V3.3 *** A0A1J3HZP4_NOCCA)
Solyc07g065540.1	0.16876	1.80087	3.2685	up	2.97059e-07	Fasciclin-like arabinogalactan protein (AHRD V3.3 *** A0A2R6P548_ACTCH)
Solyc03g063750.3	37.305	17.5545	-1.21265	down	3.01434e-07	Exostosin family protein (AHRD V3.3 *** A0A2U1LUA7_ARTAN)
Solyc01g104580.3	8.491	20.3073	1.12843	up	3.05175e-07	Late embryogenesis abundant protein (AHRD V3.3 *** A0A200Q6I0_9MAGN)
Solyc11g022450.1	91.1186	39.1522	-1.34547	down	3.05213e-07	Unknown protein
Solyc11g010960.2	0.34089	2.32436	2.62964	up	3.06991e-07	Alcohol dehydrogenase (AHRD V3.3 *** A0A1Y1I027_KLENI)
Solyc12g005630.2	43.074	122.312	1.37151	up	3.11986e-07	Cytochrome b6-f complex iron-sulfur subunit (AHRD V3.3 *** A0A1U8G0H9_CAPAN)
Solyc06g050840.3	0.986	15.5369	3.83291	up	3.12442e-07	bHLH transcription factor135
Solyc07g064030.4	1.94015	5.85381	1.45953	up	3.13355e-07	Kinesin-like protein (AHRD V3.3 *** A0A2G2WF79_CAPBA)
Solyc12g014480.2	10.6125	26.9436	1.21348	up	3.13374e-07	golgin family A protein (AHRD V3.3 *-* AT4G22320.2)
Solyc02g084610.1	0.29655	2.46346	2.92167	up	3.17454e-07	Leucine-rich repeat receptor-like protein kinase PXL2 (AHRD V3.3 *** A0A1J3GLI2_NOCCA)
Solyc03g026260.3	9.44591	4.03035	-1.3597	down	3.17437e-07	TraB family protein (AHRD V3.3 *** A0A2U1PQE1_ARTAN)
Solyc06g005490.3	402.431	171.545	-1.35539	down	3.19365e-07	Triosephosphate isomerase (AHRD V3.3 *** A0A200R1E9_9MAGN)
Solyc04g005420.4	39.2758	17.5963	-1.28293	down	3.20497e-07	Carbohydrate-binding X8 domain superfamily protein (AHRD V3.3 *-* A0A1P8AZV6_ARATH)
Solyc07g009500.3	334.418	18318.9	5.63145	up	3.21468e-07	Chitinase 12 (AHRD V3.3 *** A0A2G2VG15_CAPBA)
Solyc05g054080.3	63.9197	31.2913	-1.15636	down	3.25334e-07	E3 ubiquitin-protein ligase-like protein (AHRD V3.3 *** A0A1B1LUK2_VITPS)
Solyc11g012420.2	0.07635	3.93512	5.60044	up	3.26963e-07	Cytochrome b561 and DOMON domain-containing protein (AHRD V3.3 *** A0A2G2VD03_CAPBA)
Solyc05g009040.3	0.19567	3.91547	4.17513	up	3.3202e-07	Receptor-like protein kinase (AHRD V3.3 *** D3G6F0_CAPAN)
Solyc09g060110.4	0.34902	1.73805	2.17891	up	3.45625e-07	Protein kinase domain (AHRD V3.3 *** A0A200PPE5_9MAGN)
Solyc06g065950.4	28.058	70.3461	1.19321	up	3.47074e-07	Vesicle-associated membrane protein (AHRD V3.3 *** A0A1U8GUV8_CAPAN)
Solyc12g055940.3	13.6362	34.0602	1.18708	up	3.50322e-07	Pentatricopeptide repeat (PPR) superfamily protein (AHRD V3.3 *** AT1G64430.2)
Solyc07g053360.4	0.90355	34.675	5.14428	up	3.51324e-07	Late embryogenesis abundant protein (AHRD V3.3 *-* A0A200QFG9_9MAGN)
Solyc01g065510.3	0.07893	1.9673	4.5027	up	3.51942e-07	leucine-rich repeat extensin-like protein 6 (AHRD V3.3 *-* XP_010321602.1)
Solyc11g062350.2	0.25223	2.34754	3.10225	up	3.53768e-07	Blue copper protein (AHRD V3.3 *** A0A2K3N6C5_TRIPR)
Solyc04g079560.3	0.02607	1.32755	5.53475	up	3.60514e-07	Lysine histidine transporter-like 8 (AHRD V3.3 *** A0A1U8GKT6_CAPAN)
Solyc03g115710.1	6.18982	1.01318	-2.74669	down	3.65744e-07	Receptor-like protein kinase THESEUS 1 (AHRD V3.3 *** A0A1U8G3K7_CAPAN)
Solyc04g051350.3	1.86693	4.65358	1.18922	up	3.65776e-07	Ribonucleoside-diphosphate reductase (AHRD V3.3 *** A0A2G3BE96_CAPCH)
Solyc02g063420.3	0.71509	8.61257	3.47122	up	3.71366e-07	Hydroxyproline-rich glycoprotein family protein (AHRD V3.3 *** A0A2U1M3E1_ARTAN)
Solyc07g054060.3	324.099	79.2777	-2.15354	down	3.75576e-07	hypothetical protein (AHRD V3.3 --* AT4G28290.2)
Solyc05g053630.1	0.15966	10.3011	5.85259	up	3.90517e-07	Unknown protein
Solyc09g075180.3	91.8662	46.1758	-1.11839	down	3.93493e-07	DNA photolyase (AHRD V3.3 *** A0A200PWN3_9MAGN)
Solyc02g071560.4	0.06132	1.2834	4.24534	up	3.9693e-07	Subtilisin-like protease (AHRD V3.3 *** A0A2I0VHD6_9ASPA)
Solyc09g011520.3	0.17551	2.33398	3.60978	up	4.00326e-07	Glutathione S-transferase-like protein (AHRD V3.3 *** A8DUB0_SOLLC)
Solyc04g078810.4	32.8486	11.5661	-1.62879	down	4.00593e-07	Remorin family protein (AHRD V3.3 *** A0A2U1MLE0_ARTAN)
Solyc09g082530.3	0	1.06358	8.70291	up	4.01676e-07	Leucine-rich repeat-containing protein (AHRD V3.3 *** A0A103YIU1_CYNCS)
Solyc06g009680.4	0.30362	1.30581	1.97183	up	4.05559e-07	BRCT domain-containing protein (AHRD V3.3 *** A0A1U8F8H4_CAPAN)
Solyc01g010230.2	22.8093	62.2419	1.31483	up	4.10211e-07	MDIS1-interacting receptor like kinase 2 (AHRD V3.3 --* XP_024448779.1)
Solyc06g076770.3	7.986	20.5508	1.23727	up	4.16897e-07	Transcription factor DIVARICATA (AHRD V3.3 *** A0A2G2ZE22_CAPAN)
Solyc04g009600.3	4.99003	2.34876	-1.2172	down	4.18453e-07	TRAF-like superfamily protein (AHRD V3.3 *** AT3G11950.5)
Solyc11g010730.3	7.67638	17.0421	1.02311	up	4.2632e-07	Receptor-like cytosolic serine/threonine-protein kinase RBK1 (AHRD V3.3 *** A0A2G3B0B2_CAPCH)
Solyc11g066830.2	167.87	89.6493	-1.0317	down	4.32597e-07	Zinc finger transcription factor 68
Solyc02g067350.3	2.87768	7.02662	1.15615	up	4.34279e-07	DUF1666 domain-containing protein (AHRD V3.3 *-* A0A1Q3AQV7_CEPFO)
Solyc06g009050.3	858.51	343.886	-1.44414	down	4.37963e-07	Adenine nucleotide alpha hydrolases-like superfamily protein (AHRD V3.3 *** O82240_ARATH)
Solyc10g005470.3	0.2972	3.70909	3.51425	up	4.42322e-07	receptor-interacting protein (AHRD V3.3 *** AT4G21445.1)
Solyc06g064550.3	0.38054	4.71734	3.51118	up	4.4537e-07	Aspartokinase-homoserine dehydrogenase (AHRD V3.3 *** O63067_SOYBN)
Solyc12g009720.3	0	0.79869	8.89482	up	4.55308e-07	receptor-like protein 12 (AHRD V3.3 *** A0A1U8E178_CAPAN)
Solyc09g015180.4	65.9572	32.2583	-1.15766	down	4.61838e-07	BRISC complex subunit Abro1 (AHRD V3.3 *-* A0A1D1Z4F0_9ARAE)
Solyc01g096300.4	0.6797	2.54982	1.77735	up	4.63661e-07	Ubiquitin-specific protease family C19 protein (AHRD V3.3 *-* A0A2K3NKS0_TRIPR)
Solyc09g074520.3	17.6567	40.8089	1.07669	up	4.65335e-07	Protein TRANSPORT INHIBITOR RESPONSE 1 (AHRD V3.3 *** A0A2G3CTS6_CAPCH)
Solyc09g082060.3	54.9561	121.865	1.01754	up	4.66453e-07	Cysteine synthase (AHRD V3.3 *** A0A1U8GCP9_CAPAN)
Solyc03g115000.3	0.7501	3.21988	1.96572	up	4.67112e-07	protein LONGIFOLIA 1-like (AHRD V3.3 *** A0A2I4EZQ4_9ROSI)
Solyc08g065380.3	0	1.1947	8.62846	up	4.67084e-07	Transcription factor MYB1R1 (AHRD V3.3 *** A0A2I0WJG7_9ASPA)
Solyc01g088030.4	17.3534	6.91034	-1.45626	down	4.67711e-07	Structure-specific endonuclease subunit slx1 (AHRD V3.3 *** A0A1J3GRL8_NOCCA)
Solyc03g098660.3	7.5242	20.6565	1.33046	up	4.67953e-07	GRAM domain (AHRD V3.3 *** A0A200Q4W9_9MAGN)
Solyc11g030730.2	1.26149	6.64917	2.2589	up	4.70149e-07	Cytochrome P450 (AHRD V3.3 *-* A0A200Q069_9MAGN)
Solyc01g150159.1	10.3522	4.88418	-1.21304	down	4.74985e-07	nuclear pore complex protein NUP98A-like isoform X1 (AHRD V3.3 *-* XP_025885413.1)
Solyc01g087850.2	14.9953	38.8293	1.23919	up	4.76193e-07	serine protease SBT3
Solyc05g010420.2	4859.2	1961.78	-1.43197	down	4.80142e-07	S-adenosylmethionine decarboxylase
Solyc09g090910.3	0.91523	6.93913	2.77904	up	4.81484e-07	auxin-regulated IAA13
Solyc03g025970.3	63.5171	22.615	-1.61311	down	4.82481e-07	Methyl-CpG binding domain protein (AHRD V3.3 *-* A0A2K3NPJ5_TRIPR)
Solyc03g121060.4	2.08725	9.74485	2.08487	up	4.83529e-07	auxin-regulated IAA26
Solyc02g087110.3	285.459	82.8144	-1.90671	down	4.90112e-07	Alpha-dioxygenase (AHRD V3.3 *** Q5GQ66_PEA)
Solyc06g071500.3	15.3238	43.6512	1.3843	up	4.99738e-07	Boron transporter 1 (AHRD V3.3 *** A0A2G2WM36_CAPBA)
Solyc05g016060.4	105.141	240.837	1.0632	up	5.00683e-07	cysteine-rich and transmembrane domain-containing protein WIH1 (AHRD V3.3 *-* XP_004239248.1)
Solyc10g080900.3	993.195	51.3954	-4.38934	down	5.01509e-07	ripening related X72730
Solyc07g056480.3	2.67778	10.4703	1.83907	up	5.12352e-07	glutathione S-transferase/peroxidase
Solyc05g046010.4	0	1.71591	9.44518	up	5.13724e-07	Peroxidase (AHRD V3.3 *** K4C0T4_SOLLC)
Solyc08g061480.3	27.0591	11.3341	-1.38146	down	5.14316e-07	Chalcone-flavanone isomerase family protein (AHRD V3.3 *** A0A2U1NFT5_ARTAN)
Solyc04g007260.4	12.1911	3.59335	-1.88397	down	5.29372e-07	Thioesterase-like protein (AHRD V3.3 *** B5B3P5_SOLLC)
Solyc02g089630.3	228.353	75.3312	-1.73363	down	5.32256e-07	Proline dehydrogenase (AHRD V3.3 *** A0A2G2XIU2_CAPBA)
Solyc06g054030.2	0	1.64022	8.64017	up	5.34583e-07	Bifunctional inhibitor/lipid-transfer protein/seed storage 2S albumin superfamily protein (AHRD V3.3 *** A0A2U1NA97_ARTAN)
Solyc03g081330.1	3.7897	17.7413	2.09408	up	5.42669e-07	Avr9/Cf-9 rapidly elicited protein (AHRD V3.3 -** AT5G54165.1)
Solyc02g068010.4	46.0139	21.199	-1.24375	down	5.51737e-07	TRAM/LAG1/CLN8-like domain-containing protein (AHRD V3.3 *-* A0A2U1PG06_ARTAN)
Solyc06g006100.3	535.371	209.479	-1.47837	down	5.55091e-07	Anthranilate synthase (AHRD V3.3 *** A0A2U1KR52_ARTAN)
Solyc07g005540.1	0.29684	2.18839	2.7388	up	5.58541e-07	Protein kinase domain (AHRD V3.3 *** A0A200QFM8_9MAGN)
Solyc03g114930.3	0.98708	4.84917	2.15794	up	5.59113e-07	PsbP-like protein 1, chloroplastic (AHRD V3.3 *** A0A2G3A242_CAPAN)
Solyc01g108220.3	10.9691	2.44582	-2.29323	down	5.60774e-07	Unknown protein
Solyc09g014300.3	33.4049	14.9759	-1.28238	down	5.61441e-07	Sulfoquinovosyl transferase SQD2 (AHRD V3.3 *** A0A2G2YRJ7_CAPAN)
Solyc02g089500.4	86.8554	43.9695	-1.11137	down	5.68394e-07	Zinc finger protein CONSTANS-LIKE 2 (AHRD V3.3 *-* A0A2G3ABV8_CAPAN)
Solyc08g005240.3	0.10667	1.01651	3.12475	up	5.73861e-07	Transcription factor jumonji (Jmj) family protein / zinc finger (C5HC2 type) family protein (AHRD V3.3 *** F4KIX0_ARATH)
Solyc04g057930.4	49.4857	25.7002	-1.07129	down	5.84056e-07	Pkinase domain-containing protein/Usp domain-containing protein (AHRD V3.3 *** A0A1Q3D4V0_CEPFO)
Solyc08g008600.3	0.3793	4.26861	3.34546	up	5.85201e-07	bHLH transcription factor 055
Solyc08g081890.4	45.5426	13.7338	-1.85079	down	5.96643e-07	ABC transporter C family member 10 (AHRD V3.3 *** A0A1U8GDT9_CAPAN)
Solyc01g079800.4	10.7138	4.85288	-1.27287	down	6.05084e-07	DEAD-box ATP-dependent RNA helicase 58, chloroplastic (AHRD V3.3 *** A0A2G3AL49_CAPAN)
Solyc07g016180.3	9.61616	23.0808	1.13179	up	6.10452e-07	Auxin Response Factor 7A
Solyc05g011850.1	0	3.67505	8.58687	up	6.1128e-07	Sulfotransferase (AHRD V3.3 *** A0A2G3B6Y1_CAPCH)
Solyc07g065340.1	182.102	81.4647	-1.2854	down	6.14752e-07	Serine acetyltransferase (AHRD V3.3 *** A0A2K3M2Y7_TRIPR)
Solyc06g011450.3	1.31467	5.89607	2.02781	up	6.30964e-07	Clathrin assembly protein (AHRD V3.3 *** A0A2K3ND59_TRIPR)
Solyc03g005820.3	1.01596	3.76231	1.75894	up	6.47412e-07	Purine permease (AHRD V3.3 *** A0A2U1LZ77_ARTAN),Pfam:PF16913
Solyc05g012370.3	0.95888	3.89123	1.88769	up	6.5933e-07	Alpha/beta-Hydrolases superfamily protein (AHRD V3.3 *** Q6NL07_ARATH)
Solyc08g007800.3	20.857	7.45483	-1.60877	down	6.6179e-07	SPX domain-containing protein (AHRD V3.3 *** D7MDY2_ARALL)
Solyc03g111940.2	1.41889	5.11151	1.71647	up	6.64203e-07	Cytochrome P450 71A6 (AHRD V3.3 *** A0A2G2ZZC6_CAPAN)
Solyc08g066420.1	0.57787	4.45409	2.82855	up	6.66452e-07	Polyketide cyclase/dehydrase and lipid transport superfamily protein (AHRD V3.3 *** A0A2U1PZR8_ARTAN)
Solyc07g005950.4	0	2.27014	23.7849	up	6.66998e-07	Pentatricopeptide repeat-containing protein, chloroplastic (AHRD V3.3 *** A0A1U8HGT6_CAPAN)
Solyc05g005930.3	3.32904	11.2053	1.62436	up	6.68511e-07	Glycosyltransferase (AHRD V3.3 *** A0A2I4G8J4_9ROSI)
Solyc04g064540.4	0	1.30457	8.82099	up	6.70732e-07	R2R3MYB transcription factor 115
Solyc01g079180.4	0.01885	1.20247	5.75807	up	6.71826e-07	Pectinesterase (AHRD V3.3 *** A0A2G2XQP7_CAPBA)
Solyc03g082870.4	3.31706	9.23039	1.34354	up	6.78928e-07	Transducin/WD40 repeat-like superfamily protein (AHRD V3.3 *** A0A2U1PGZ8_ARTAN)
Solyc02g065280.3	5.58188	1.13603	-2.42671	down	6.79539e-07	Methylesterase 1 (AHRD V3.3 *** A0A2G3D300_CAPCH)
Solyc11g071420.3	0.13445	1.05264	2.83546	up	6.83559e-07	I2C2
Solyc10g081900.3	68.8715	37.5182	-1.00292	down	6.87722e-07	Digalactosyldiacylglycerol synthase 1, chloroplastic (AHRD V3.3 *** A0A2G3AV75_CAPCH)
Solyc04g071900.4	45.7144	215.754	2.11042	up	6.89168e-07	Peroxidase (AHRD V3.3 *** K4BTH7_SOLLC)
Solyc08g082990.3	13.3745	1.85432	-2.96764	down	6.89602e-07	Oligopeptide transporter (AHRD V3.3 *** A0A200RD47_9MAGN)
Solyc05g012270.3	62.683	33.8536	-1.01486	down	7.04097e-07	Argininosuccinate synthase (AHRD V3.3 *** A0A1U8EP46_CAPAN)
Solyc02g083250.3	85.0019	193.261	1.05861	up	7.06192e-07	Cellular retinaldehyde-binding/triple function, C-terminal (AHRD V3.3 *** B6SN40_MAIZE)
Solyc12g099830.2	2.39082	8.56371	1.70403	up	7.11455e-07	Protein kinase domain (AHRD V3.3 *** A0A200R4T5_9MAGN)
Solyc02g089550.3	1.81825	5.82846	1.5488	up	7.21067e-07	protein NSP-INTERACTING KINASE 1 (AHRD V3.3 *** A0A1U8FR57_CAPAN)
Solyc01g067650.2	0	4.95089	9.52744	up	7.22694e-07	classical arabinogalactan protein 9 isoform X1 (AHRD V3.3 --* XP_006594475.1)
Solyc11g007030.3	0.0366	1.77375	5.44255	up	7.30055e-07	Alpha/beta-Hydrolases superfamily protein (AHRD V3.3 *** A0A2U1MAY4_ARTAN)
Solyc01g079110.4	0.96936	5.42649	2.35274	up	7.35925e-07	Histone H3 (AHRD V3.3 *** A0A2G3DHD8_CAPCH)
Solyc02g087910.3	0.37839	9.06999	4.45027	up	7.35628e-07	Non-specific lipid-transfer protein (AHRD V3.3 *** K4BBU7_SOLLC)
Solyc02g090350.4	0.84341	5.38236	2.53251	up	7.36832e-07	Geraniol 8-hydroxylase (AHRD V3.3 *** A0A2G2XIM9_CAPBA)
Solyc12g010750.2	0.53268	3.0522	2.40452	up	7.51652e-07	Secretory carrier-associated membrane protein (AHRD V3.3 *** A0A2G3B9M4_CAPCH)
Solyc05g052940.3	2.90953	9.23818	1.53451	up	7.60686e-07	CASP-like protein (AHRD V3.3 *** A0A1Q3BR28_CEPFO)
Solyc07g041750.3	118.74	58.7401	-1.1489	down	7.60898e-07	O-fucosyltransferase family protein (AHRD V3.3 *** A0A2U1LL12_ARTAN)
Solyc04g082580.3	3.35857	8.06673	1.13649	up	7.63985e-07	F-box/kelch-repeat protein (AHRD V3.3 *** A0A2G2X1H4_CAPBA)
Solyc01g095630.3	18.3701	48.8736	1.27748	up	7.64563e-07	WRKY transcription factor 41
Solyc06g076130.3	4.56314	12.1405	1.27857	up	7.66385e-07	GTP-binding Obg/CgtA protein (AHRD V3.3 *-* A0A2K3MSE1_TRIPR)
Solyc06g073260.3	4.8773	17.4956	1.7061	up	7.67654e-07	Chloroplast stem-loop binding protein of 41 kDa b, chloroplastic (AHRD V3.3 *** A0A2G3CAL3_CAPCH)
Solyc07g017510.3	139.908	73.0314	-1.06387	down	7.71964e-07	1-phosphatidylinositol-3-phosphate 5-kinase FAB1B (AHRD V3.3 *** A0A2G2WC08_CAPBA)
Solyc02g014190.4	9.09929	4.6998	-1.08424	down	7.76225e-07	Zinc finger C3HC4 type (RING finger) protein (AHRD V3.3 *** A0A2K3NPJ4_TRIPR)
Solyc05g053030.1	0	1.36992	9.43139	up	8.1561e-07	Glycerol-3-phosphate acyltransferase 5 (AHRD V3.3 *** A0A2G2XA33_CAPBA)
Solyc03g117950.3	87.1928	44.9357	-1.08408	down	8.21577e-07	ATP-dependent Clp protease ATP-binding subunit-like protein chloroplastic (AHRD V3.3 *** A0A2P6U503_CHLSO)
Solyc01g005787.1	0	3.88268	8.62666	up	8.23599e-07	Unknown protein
Solyc01g091060.2	0	1.21149	9.176	up	8.24733e-07	Pectinesterase (AHRD V3.3 *** A0A2G3BCT8_CAPCH)
Solyc03g019650.3	44.0568	136.525	1.49781	up	8.28458e-07	Major facilitator superfamily protein (AHRD V3.3 *-* A0A2U1MHC8_ARTAN)
Solyc03g044090.4	0.53523	2.20244	1.91534	up	8.31864e-07	BTB domain-containing protein/NPH3 domain-containing protein (AHRD V3.3 *** A0A1Q3ASI0_CEPFO)
Solyc05g050880.2	0	0.90819	8.53662	up	8.42516e-07	Peroxidase (AHRD V3.3 *** K4C1C0_SOLLC)
Solyc05g011980.4	47.8624	24.8027	-1.07681	down	8.46309e-07	Unknown protein
Solyc02g090120.1	74.4161	24.4669	-1.72859	down	8.61763e-07	hypothetical protein (AHRD V3.3 -** AT5G66985.1)
Solyc09g092490.3	17.1884	6.96142	-1.43118	down	8.6142e-07	Glycosyltransferase (AHRD V3.3 *-* A0A2I4GJH4_9ROSI)
Solyc02g063490.3	146.947	61.2737	-1.38543	down	8.62176e-07	Malate dehydrogenase (AHRD V3.3 *** A0A2G2XBH7_CAPBA)
Solyc03g034410.1	5.10759	1.06623	-2.3811	down	8.7296e-07	DUF4228 domain-containing protein (AHRD V3.3 *** A0A1Q3D1C5_CEPFO)
Solyc05g051550.2	0	0.95764	8.87363	up	8.82661e-07	MYB transcription factor (AHRD V3.3 *-* A0A0U3IU11_MESCR)
Solyc04g011390.1	4.2969	18.3515	1.96725	up	9.02126e-07	Histone H4 (AHRD V3.3 *-* F2E7L1_HORVV)
Solyc03g083620.1	3238.67	1493.58	-1.24165	down	9.16454e-07	Unknown protein
Solyc08g061980.4	2.87443	8.08503	1.35844	up	9.16917e-07	Mechanosensitive ion channel protein (AHRD V3.3 *-* A0A1U8DTK7_CAPAN)
Solyc03g033390.3	0.14088	1.74314	3.49667	up	9.20715e-07	F-box protein (AHRD V3.3 *** A0A2G2WXK3_CAPBA)
Solyc04g079120.3	48.1726	18.4435	-1.52071	down	9.48078e-07	Protein phosphatase 2C family protein (AHRD V3.3 *** A0A2U1LUI4_ARTAN)
Solyc12g036480.2	0	1.28733	8.71239	up	9.57387e-07	NAC domain (AHRD V3.3 *** A0A200Q3F5_9MAGN)
Solyc10g086380.1	5.74634	16.872	1.4252	up	9.68072e-07	Transcription factor GRAS (AHRD V3.3 *** A0A200PU13_9MAGN)
Solyc05g055910.4	5.20769	12.3022	1.11324	up	9.6934e-07	Vacuolar protein sorting-associated protein (DUF946) (AHRD V3.3 *** Q9FND1_ARATH)
Solyc12g042530.2	9.82491	4.20588	-1.3514	down	9.72683e-07	Phosphatidylinositol-glycan biosynthesis class F protein (AHRD V3.3 *** A0A1J3EIG4_NOCCA)
Solyc10g054790.2	0.02628	2.93249	6.54424	up	9.74503e-07	X-intrinsic protein 1.5
Solyc08g008120.4	1.07574	5.45431	2.21218	up	9.78773e-07	Det1 complexing ubiquitin ligase (AHRD V3.3 *** B6TE26_MAIZE)
Solyc04g008205.1	0.91668	2.75084	1.45477	up	9.83306e-07	Hero resistance protein (AHRD V3.3 *** Q8GSM1_SOLLC)
Solyc12g056590.2	18.6053	5.43216	-1.8975	down	9.85521e-07	Ethylene Response Factor D.2
Solyc01g008020.4	0.9323	3.84442	1.90973	up	9.89935e-07	Equilibrative nucleotide transporter 1 (AHRD V3.3 *** A0A2G3AYC6_CAPCH)
Solyc04g007920.1	0	3.08872	8.66016	up	1.02742e-06	B-cell receptor-associated-like protein (AHRD V3.3 *** Q9FFJ0_ARATH)
Solyc03g098750.3	49.0997	113.222	1.07641	up	1.03022e-06	Unknown protein
Solyc06g051630.5.1	3.88946	1.52819	-1.47608	down	1.03499e-06	Phosphoinositide phospholipase C (AHRD V3.3 *** K4C5V4_SOLLC)
Solyc12g021327.1	0	22.0754	23.3747	up	1.03471e-06	Unknown protein
Solyc12g014150.3	3.03519	7.01248	1.08019	up	1.0466e-06	P-loop containing nucleoside triphosphate hydrolases superfamily protein (AHRD V3.3 *** A0A2U1MQS6_ARTAN)
Solyc02g086090.4	2.91677	6.79566	1.09149	up	1.05886e-06	Mannose-6-phosphate isomerase (AHRD V3.3 *-* A0A2G3AAT7_CAPAN)
Solyc08g062360.3	1.33913	4.85038	1.7263	up	1.06332e-06	Ankyrin repeat family protein (AHRD V3.3 *** F8WLA0_CITUN)
Solyc04g076780.4	3.4135	14.3549	1.93639	up	1.07085e-06	Oligopeptide transporter (AHRD V3.3 *** A0A200QXQ7_9MAGN)
Solyc05g041700.1	57.8798	30.7859	-1.04096	down	1.07048e-06	Unknown protein
Solyc09g083330.3	0.31044	1.75263	2.36533	up	1.08114e-06	Phosphatidate cytidylyltransferase (AHRD V3.3 *** A0A1U8G5A6_CAPAN),Pfam:PF01148
Solyc03g113920.4	39.0112	17.295	-1.29772	down	1.08181e-06	Calmodulin binding protein (AHRD V3.3 *** A0A2K3MP79_TRIPR)
Solyc08g077490.2	5.81764	2.56448	-1.30961	down	1.0975e-06	Vacuolar protein sorting 13 (AHRD V3.3 *-* J7FHV5_MESCR)
Solyc12g014430.2	1.49593	4.15683	1.34909	up	1.09841e-06	Cellulose synthase (AHRD V3.3 *** A0A200QCL6_9MAGN)
Solyc02g077590.1	0.75507	5.89324	2.82612	up	1.10639e-06	Homeobox-leucine zipper-like protein (AHRD V3.3 *-* Q3HRT1_PICGL)
Solyc06g059970.4	0	1.19308	8.47805	up	1.1091e-06	TPI
Solyc02g093130.3	127.866	67.6286	-1.04486	down	1.12441e-06	Ethylene-responsive transcription factor RAP2-10 (AHRD V3.3 *** A0A2G2XHS4_CAPBA)
Solyc03g094110.4	0.57336	3.11269	2.32559	up	1.12661e-06	Nucleotide-diphospho-sugar transferase (AHRD V3.3 *** A0A2U1NTH5_ARTAN)
Solyc03g034320.3	17.0585	1.76246	-3.41598	down	1.13336e-06	Class I glutamine amidotransferase-like superfamily protein (AHRD V3.3 *** F4KA45_ARATH)
Solyc01g090240.3	0.57925	2.66433	2.06428	up	1.13715e-06	AvrPto-dependent Pto-interacting protein 3
Solyc09g082330.2	0	1.37368	9.1603	up	1.14944e-06	Vicilin-like storage protein (AHRD V3.3 *** Q40873_PICGL)
Solyc07g065420.1	13.7744	2.16768	-2.78657	down	1.15122e-06	Protein MIZU-KUSSEI 1 (AHRD V3.3 *** A0A1U8GTQ9_CAPAN)
Solyc03g005480.4	1.21061	7.2222	2.44223	up	1.15391e-06	WAT1-related protein (AHRD V3.3 *** K4BDX2_SOLLC)
Solyc11g011930.3	127.303	55.4796	-1.32213	down	1.15416e-06	Isocitrate dehydrogenase [NADP] (AHRD V3.3 *** A0A2G2VDF5_CAPBA)
Solyc02g071020.3	12.1359	70.4322	2.39527	up	1.16876e-06	Unknown protein
Solyc05g015890.4	0.57585	6.16016	3.2751	up	1.18305e-06	transmembrane protein (AHRD V3.3 *** AT1G27990.1)
Solyc04g074680.1	7.32953	25.0982	1.64286	up	1.19347e-06	chromodomain-helicase-DNA-binding protein 9-like (AHRD V3.3 --* XP_021604423.1)
Solyc04g081870.4	0.36266	3.7949	3.2533	up	1.20128e-06	Expansin A11
Solyc12g019230.2	0.07288	3.49321	5.47149	up	1.21506e-06	Pectin lyase-like superfamily protein (AHRD V3.3 *** A0A1I9LP65_ARATH)
Solyc01g097880.4	290.594	113.741	-1.4771	down	1.22243e-06	tRNA-specific adenosine deaminase, chloroplastic (AHRD V3.3 *** A0A2I0WQV8_9ASPA)
Solyc12g009270.1	31.8603	15.4457	-1.17105	down	1.23193e-06	Plant invertase/pectin methylesterase inhibitor superfamily protein (AHRD V3.3 *** A0A061GSW0_THECC)
Solyc08g074980.4	0	0.71101	8.47441	up	1.24013e-06	Receptor-like serine/threonine-protein kinase (AHRD V3.3 *** A0A1U8FDP5_CAPAN)
Solyc11g012705.2	0.12751	6.23808	5.48301	up	1.24011e-06	Pollen Ole e 1 allergen and extensin family protein (AHRD V3.3 *** Q58FY6_ARATH)
Solyc07g065700.4	34.8756	89.4146	1.22705	up	1.24187e-06	Sec14p-like phosphatidylinositol transfer family protein (AHRD V3.3 *** A0A2U1NTZ9_ARTAN)
Solyc01g057770.3	134.818	40.3585	-1.87799	down	1.24342e-06	HCO3-transporter family (AHRD V3.3 *** A0A2U1KUW6_ARTAN)
Solyc03g113510.2	0.74012	5.41169	2.75131	up	1.24466e-06	hypothetical protein (AHRD V3.3 *** AT1G16770.1)
Solyc09g009540.4	0.9847	4.22184	1.96777	up	1.25578e-06	Alpha/beta-Hydrolases superfamily protein (AHRD V3.3 *** A0A2U1QP59_ARTAN)
Solyc04g074410.2	23.3172	135.642	2.40062	up	1.26454e-06	Protein EXORDIUM-like 1 (AHRD V3.3 *** A0A2G2ZQI6_CAPAN)
Solyc05g013750.3	7.29549	16.7366	1.07112	up	1.27448e-06	Protein-tyrosine-phosphatase MKP1 (AHRD V3.3 *** A0A2G3B907_CAPCH)
Solyc01g150167.1	2.91434	0.61323	-2.38861	down	1.27715e-06	MADS-box transcription factor 27 (AHRD V3.3 *** A0A2G2Y3D7_CAPAN)
Solyc01g087950.3	92.6207	28.0073	-1.8467	down	1.28256e-06	Carboxypeptidase (AHRD V3.3 *** A0A2G3AKH5_CAPAN)
Solyc03g007430.3	46.9254	23.7593	-1.10763	down	1.28406e-06	Mitochondrial carrier protein MTM1 (AHRD V3.3 *** A0A2G2X7K2_CAPBA)
Solyc09g010360.3	3.62836	13.6485	1.77618	up	1.31172e-06	WAT1-related protein (AHRD V3.3 *** K4CR63_SOLLC)
Solyc02g038805.1	43.4412	19.4886	-1.28405	down	1.32325e-06	RING/U-box superfamily protein (AHRD V3.3 *** A0A2U1LB75_ARTAN)
Solyc04g064620.4	0.20701	2.70929	3.59117	up	1.33291e-06	Bidirectional sugar transporter SWEET (AHRD V3.3 *** M1CBD4_SOLTU)
Solyc02g082635.1	9.24334	2.76956	-1.871	down	1.33913e-06	Unknown protein
Solyc02g077240.4	215.888	92.5732	-1.34512	down	1.34597e-06	Pyruvate decarboxylase (AHRD V3.3 *** A0A2K3PNN6_TRIPR)
Solyc03g118970.3	4.861	14.4116	1.43551	up	1.35778e-06	Protein DETOXIFICATION (AHRD V3.3 *** A0A1J7HGK7_LUPAN)
Solyc09g007890.1	53.3195	26.2492	-1.14759	down	1.37213e-06	Phenylalanine ammonia-lyase (AHRD V3.3 *** A0A2G3BJ62_CAPCH)
Solyc10g051120.3	60.4838	21.0203	-1.64863	down	1.37249e-06	Mitochondrial pyruvate carrier (AHRD V3.3 *** A0A2G2WMA1_CAPBA)
Solyc12g044230.2	47.257	21.3376	-1.27797	down	1.40463e-06	Sulfite exporter TauE/SafE family protein (AHRD V3.3 *** A0A2U1KY14_ARTAN)
Solyc02g081850.4	17.487	39.6563	1.05493	up	1.46892e-06	Cationic amino acid transporter 1 (AHRD V3.3 *** A0A1U8FM22_CAPAN)
Solyc05g050110.3	1.42363	10.3667	2.72608	up	1.47324e-06	DUF2358 domain-containing protein (AHRD V3.3 *** A0A1Q3BPE1_CEPFO)
Solyc09g083020.1	133.122	299.168	1.03785	up	1.47613e-06	inactive protein RESTRICTED TEV MOVEMENT 1-like (AHRD V3.3 *** A0A1S3ZEZ8_TOBAC)
Solyc07g045190.3	70.4451	38.0626	-1.01573	down	1.48742e-06	Zinc finger, RING/FYVE/PHD-type (AHRD V3.3 *** A0A2U1QKP4_ARTAN)
Solyc12g056720.2	0	0.73594	8.46173	up	1.49708e-06	3-ketoacyl-CoA synthase (AHRD V3.3 *** A0A1U8F2B9_CAPAN)
Solyc11g010120.2	0.29212	2.95898	3.21618	up	1.51891e-06	Peroxidase (AHRD V3.3 *** K4D5H3_SOLLC)
Solyc07g005750.3	1.29575	5.72716	2.01581	up	1.52043e-06	F-box family protein (AHRD V3.3 *** S8DYG8_9LAMI)
Solyc08g081220.1	0	0.6723	8.53111	up	1.52338e-06	Cytochrome P450 (AHRD V3.3 *** A0A200Q5S5_9MAGN)
Solyc01g100920.3	1.1065	8.67945	2.8431	up	1.52569e-06	WAT1-related protein (AHRD V3.3 *** K4B1C3_SOLLC)
Solyc09g008670.3	0.17632	4.40536	4.50125	up	1.54595e-06	threonine deaminase
Solyc06g082810.3	5.34421	15.0236	1.3571	up	1.54987e-06	Oligoribonuclease (AHRD V3.3 *** A0A2G2ZEC5_CAPAN)
Solyc02g089080.2	1.30949	6.3599	2.15196	up	1.57826e-06	Protein RALF-like 27 (AHRD V3.3 --* A0A2G3D352_CAPCH)
Solyc06g075170.1	21.482	8.76658	-1.4205	down	1.60475e-06	Senescence regulator S40 (AHRD V3.3 *** A0A200QID2_9MAGN)
Solyc01g098640.3	14.4969	34.2102	1.10602	up	1.61549e-06	UPF0603 protein, chloroplastic (AHRD V3.3 *** A0A1U8E5D6_CAPAN)
Solyc04g050750.2	0	2.176	8.42191	up	1.62078e-06	Ethylene-responsive transcription factor (AHRD V3.3 *-* A0A1U8HMX9_CAPAN)
Solyc08g081010.3	209.647	94.9953	-1.2661	down	1.63197e-06	gamma-glutamylcysteine synthetase 1
Solyc12g014010.2	0.25711	1.87245	2.75483	up	1.63254e-06	Glycosyltransferase (AHRD V3.3 *** Q94IF2_TOBAC)
Solyc08g080150.1	4.02927	10.1455	1.20067	up	1.63586e-06	TCP transcription factor 20
Solyc07g054450.4	135.181	48.64	-1.59786	down	1.63753e-06	protein ULTRAPETALA 1-like (AHRD V3.3 *** A0A2I4DNL4_9ROSI)
Solyc05g009300.1	51.2632	118.666	1.07794	up	1.65045e-06	transmembrane protein (AHRD V3.3 *-* AT2G29180.1)
Solyc09g092080.4	7.43386	18.2361	1.16497	up	1.65894e-06	Unknown protein
Solyc03g071690.4	6.55791	21.4033	1.57282	up	1.68086e-06	Non-symbiotic hemoglobin 2 (AHRD V3.3 *** HBL2_SOLLC)
Solyc10g074920.2	0.29728	2.01952	2.62609	up	1.68595e-06	Mannan endo-1,4-beta-mannosidase (AHRD V3.3 *** A0A2K3PQN7_TRIPR)
Solyc01g006720.4	0.07392	1.41726	4.14451	up	1.68795e-06	ABC transporter G family member 27 (AHRD V3.3 *** A0A2G2VCM9_CAPBA)
Solyc02g086458.1	148.553	72.8675	-1.1523	down	1.70279e-06	titin isoform X2 (AHRD V3.3 *-* XP_010316302.1)
Solyc02g090900.3	1.37092	5.41534	1.84939	up	1.70942e-06	Remorin (AHRD V3.3 *** A0A200QZA9_9MAGN)
Solyc12g056990.1	0.04947	2.31088	5.44834	up	1.73812e-06	nucleolar GTP-binding protein (AHRD V3.3 *** AT1G78110.1)
Solyc01g100070.3	0.26766	1.99034	2.76497	up	1.7406e-06	transmembrane protein (AHRD V3.3 --* NP_175330.1)
Solyc03g096540.3	0.13076	2.33509	4.02933	up	1.75941e-06	PLAT/LH2 domain-containing protein (AHRD V3.3 *** A0A2U1NEA8_ARTAN)
Solyc12g099200.2	143.356	334.035	1.08757	up	1.76486e-06	Invertase inhibitor (AHRD V3.3 *** O49908_TOBAC)
Solyc08g061560.3	0.03138	0.56321	4.03526	up	1.76583e-06	Receptor protein kinase (AHRD V3.3 *** A0A0U5BM22_RORAQ)
Solyc10g086630.2	0.05846	5.43535	6.33998	up	1.7967e-06	Legume-specific protein (AHRD V3.3 *** A0A2R4NA24_9FABA)
Solyc03g095250.3	1.30801	3.53179	1.30079	up	1.85105e-06	COP1-Interacting protein-related (AHRD V3.3 *** A0A2R4QNN9_9POAL)
Solyc02g070580.1	40.0438	15.6916	-1.47547	down	1.89218e-06	sterol 22-desaturase
Solyc05g052520.3	8.60068	19.41	1.04722	up	1.89469e-06	Protein phosphatase 2C (AHRD V3.3 *** O24078_MEDSA)
Solyc07g007170.3	41.6949	101.893	1.15538	up	1.89437e-06	RING/U-box superfamily protein (AHRD V3.3 *** AT2G15580.2)
Solyc08g008110.2	1.92016	10.2551	2.28557	up	1.91685e-06	1-aminocyclopropane-1-carboxylate synthase (AHRD V3.3 *-* Q9SAZ4_SOLLC)
Solyc02g089780.3	133.564	33.5916	-2.11235	down	1.95022e-06	dihydroflavonol 4-reductase/flavanone protein (AHRD V3.3 *-* AT3G02420.2)
Solyc04g080430.3	25.8906	12.5296	-1.17248	down	1.96516e-06	Cytosolic purine 5'-nucleotidase (AHRD V3.3 *** A0A1J3DGU2_NOCCA)
Solyc08g036620.4	1.59548	0	-8.44931	down	1.97917e-06	Jasmonate ZIM domain protein f (AHRD V3.3 *** I3WTA4_NICAT)
Solyc06g049030.4	0.76635	3.95791	2.23792	up	1.99081e-06	RING/U-box superfamily protein (AHRD V3.3 *** A0A2U1QK74_ARTAN)
Solyc02g086490.3	0.04131	65.1809	10.5059	up	1.99413e-06	Oleosin (AHRD V3.3 *** A0A1U8FYV0_CAPAN)
Solyc02g078950.4	0.53398	1.94563	1.7353	up	2.00031e-06	Beta-galactosidase (AHRD V3.3 *** A0A2G3A8L8_CAPAN)
Solyc01g008940.2	0	5.54602	9.43893	up	2.01157e-06	Unknown protein
Solyc02g089260.4	26.6432	14.3926	-1.02025	down	2.04405e-06	Auxin transport protein BIG (AHRD V3.3 *** A0A2G3D8Z1_CAPCH)
Solyc10g076180.1	0	1.06145	8.39821	up	2.0442e-06	ovate family protein 20
Solyc05g007240.1	153.373	81.125	-1.04536	down	2.05198e-06	zinc finger CCHC domain protein (AHRD V3.3 *** AT1G26920.1)
Solyc06g073760.3	1.68682	5.85464	1.66189	up	2.05919e-06	Glycosyl hydrolase family protein (AHRD V3.3 *** A0A1P8BG25_ARATH)
Solyc07g056670.3	304.574	146.018	-1.18561	down	2.06033e-06	gibberellin 2-oxidase 2
Solyc01g103530.3	0.05851	0.59392	3.21216	up	2.09716e-06	Leucine-rich receptor-like protein kinase family protein, putative (AHRD V3.3 *** A0A061DXB1_THECC)
Solyc07g042090.4	0.04057	1.9347	5.48458	up	2.10061e-06	Protein LAZ1-like protein 2 (AHRD V3.3 *** A0A2G3BYI1_CAPCH)
Solyc10g076250.2	1.67291	6.52908	1.83618	up	2.15029e-06	Alanine--glyoxylate aminotransferase 2 (AHRD V3.3 *** B6U6Q5_MAIZE)
Solyc06g084050.4	4.84729	34.5701	2.69727	up	2.17942e-06	Photosystem II reaction center W protein, chloroplastic (AHRD V3.3 *** A0A2G2WN23_CAPBA)
Solyc12g008380.1	0	1.55242	8.38662	up	2.19883e-06	Avr9/Cf-9 rapidly elicited protein (AHRD V3.3 *** Q9ZU12_ARATH)
Solyc03g096290.3	0.82839	4.81727	2.41868	up	2.21727e-06	plasma membrane intrinsic protein 1.7
Solyc08g081740.3	0.16976	2.11013	3.5117	up	2.21704e-06	P-loop containing nucleoside triphosphate hydrolases superfamily protein (AHRD V3.3 *** A0A2U1Q760_ARTAN)
Solyc02g081170.4	311.832	155.191	-1.13273	down	2.22651e-06	plastid lipid associated protein CHRC
Solyc03g121090.4	32.0909	105.312	1.57776	up	2.22509e-06	BnaC02g12160D protein (AHRD V3.3 *-* A0A078HTB1_BRANA)
Solyc10g054840.2	0	1.71015	9.55683	up	2.22674e-06	X-intrinsic protein 1.1
Solyc03g026320.4	15.9696	7.45859	-1.22762	down	2.23402e-06	Unknown protein
[truncated: 2,170 more rows]

## Sheet: Supplement table S4
Table S4 DEGs of GA+Eth treatment
GeneID	Mock_Expression	GA+Eth_Expression	baseMean	log2FoldChange	Regulation	p-value	Note
Solyc04g077980.1	13.7125	358.605	9612.36	4.65942	up	5.48822e-76	C2H2-type zinc finger protein
Solyc05g052560.1	56.3229	638.729	3855.36	3.45394	up	1.44173e-72	Unknown protein
Solyc08g078190.2	3.04471	47.2764	1608.44	3.90817	up	1.74856e-62	Ethylene-responsive transcription factor 5 (AHRD V3.3 *** A0A2G2XL45_CAPBA)
Solyc02g087350.3	7.81682	92.2599	3638	3.51182	up	9.77398e-61	Hexosyltransferase (AHRD V3.3 *** A0A2G2XIE5_CAPBA)
Solyc05g052570.3	37.2677	440.039	20705.6	3.51318	up	1.44423e-59	Zinc finger transcription factor 39
Solyc10g006700.1	56.8457	563.621	7562.45	3.26079	up	1.78343e-59	Calcium-binding protein PBP1 (AHRD V3.3 *** A0A1U8EDM6_CAPAN)
Solyc05g052550.1	46.6069	504.12	6547.21	3.38602	up	3.34239e-59	Zinc finger CCCH domain-containing protein 47 (AHRD V3.3 *-* A0A1U8GQ71_CAPAN)
Solyc10g006660.3	24.2344	234.072	7372.16	3.2229	up	2.10492e-51	Calcium-binding protein PBP1 (AHRD V3.3 *** A0A1U8EDM6_CAPAN)
Solyc02g092930.1	26.3104	163.805	6829.43	2.58843	up	2.87761e-49	R2R3MYB transcription factor 44
Solyc10g079420.1	34.6961	202.455	4849.29	2.49502	up	2.53897e-45	Calcium-dependent protein kinase (AHRD V3.3 *-* CDPK_DAUCA)
Solyc12g009240.1	0.74549	116.669	2890.7	7.24136	up	5.43199e-45	Ethylene-responsive transcription factor (AHRD V3.3 *-* A0A2G3BP26_CAPCH)
Solyc02g088090.1	7.15554	77.3229	1522.77	3.38446	up	1.70873e-44	Calmodulin-like protein 45 (AHRD V3.3 *** A0A2P0QD45_CAMSI)
Solyc11g056680.1	5.35742	36.5275	1516.75	2.71904	up	3.62908e-41	Leucine-rich repeat receptor-like protein (AHRD V3.3 *** H6V788_MALDO)
Solyc07g056570.1	523.464	106.403	38800.8	-2.34872	down	7.00032e-38	notabilis
Solyc03g097920.1	10.7096	51.8396	2088.35	2.22558	up	9.09988e-34	MAP kinase kinase 4
Solyc11g072310.2	10.442	0.09234	408.328	-6.89774	down	3.7964e-32	gibberellin 20-oxidase-3
Solyc04g074840.3	1883.17	369.471	146205	-2.39931	down	6.96523e-32	Protein DETOXIFICATION (AHRD V3.3 *** A0A218X5P1_PUNGR)
Solyc10g079755.1	75.5911	333.73	8544.79	2.0918	up	2.3533e-29	Calcium-dependent protein kinase (AHRD V3.3 *-* CDPK_DAUCA)
Solyc03g093550.1	5.20652	54.9738	1442.2	3.34991	up	3.94893e-28	Ethylene-responsive transcription factor 5 (AHRD V3.3 *** A0A2G3CVP7_CAPCH)
Solyc02g081030.4	164.193	37.9507	20583.8	-2.16227	down	1.07495e-27	ERD (Early-responsive to dehydration stress) family protein (AHRD V3.3 *-* A0A2U1NFB6_ARTAN)
Solyc03g026280.3	9.3287	103.327	3337.27	3.41741	up	1.10183e-27	C-repeat binding factor 1
Solyc10g086280.2	15.7078	117.273	4441.15	2.85136	up	3.85842e-27	heavy metal-associated isoprenylated plant protein 3-like (AHRD V3.3 *** A0A1S4A3L2_TOBAC)
Solyc01g010490.4	42.944	11.1696	3440.92	-1.99184	down	1.35539e-25	Cytochrome P450 (AHRD V3.3 *** A0A2U1NH79_ARTAN)
Solyc10g080360.1	10.8213	102.555	719.049	3.19861	up	4.51701e-25	Unknown protein
Solyc09g092763.1	0.24046	7.16656	236.914	4.84396	up	5.86473e-25	DNA-directed RNA polymerase subunit beta'' (AHRD V3.3 *-* A0A2H4NAQ9_9ORYZ)
Solyc01g100010.3	2.49207	16.8447	691.024	2.70454	up	7.85974e-25	F-box domain, Phloem protein 2-like protein (AHRD V3.3 *** A0A2U1MNC1_ARTAN)
Solyc07g056000.2	13.7433	83.2592	4134.35	2.54997	up	8.23423e-25	Xyloglucan endotransglucosylase/hydrolase (AHRD V3.3 *** Q43528_SOLLC)
Solyc11g012980.1	2.95368	90.8622	2042.27	4.89713	up	2.62465e-24	Ethylene-responsive transcription factor (AHRD V3.3 *** A0A2G3CLK5_CAPCH)
Solyc12g087790.1	72.6907	422.16	2554.98	2.48808	up	2.55618e-23	Unknown protein
Solyc12g057040.2	3.11343	17.9227	1492.24	2.47459	up	5.4475e-23	cryptochrome 1b
Solyc12g008430.3	10.6941	0.72947	710.554	-3.9223	down	2.41083e-22	Malic enzyme (AHRD V3.3 *** A0A2G3BMK9_CAPCH)
Solyc10g086220.2	2.96323	15.3513	785.294	2.32223	up	2.79832e-22	12-oxophytodienoate reductase
Solyc08g083050.1	12.28	62.4645	1804.03	2.2978	up	1.10169e-21	Erythronate-4-phosphate dehydrogenase family protein (AHRD V3.3 -** AT1G19400.3)
Solyc08g068600.3	3.35984	40.2991	2554.94	3.53538	up	1.59951e-21	Serine decarboxylase (AHRD V3.3 *** A0A2G2W5V8_CAPBA)
Solyc07g052960.3	193.919	7.43411	8787.51	-4.75513	down	4.63064e-21	GRAS family TF
Solyc07g007150.1	6.36127	46.0275	722.445	2.80353	up	1.37984e-20	hypothetical protein (AHRD V3.3 -** AT5G35090.1)
Solyc08g041860.1	121.521	572.707	11523.5	2.18689	up	1.384e-20	serine/arginine repetitive matrix-like protein (AHRD V3.3 *-* AT4G32020.1)
Solyc08g007850.1	58.674	5.63909	497.654	-3.42328	down	1.63698e-20	Unknown protein
Solyc07g043130.3	2.97667	13.7495	1132.41	2.15909	up	2.85296e-20	Phototropic-responsive NPH3 family protein (AHRD V3.3 *** A0A2U1NE60_ARTAN)
Solyc04g007580.1	4.24741	50.6547	897.637	3.52781	up	4.26025e-20	DUF4228 domain-containing protein (AHRD V3.3 *** A0A1Q3CT45_CEPFO)
Solyc01g087580.3	2.25976	25.0568	338.207	3.41592	up	4.64269e-20	hypothetical protein (AHRD V3.3 *-* AT3G57450.1)
Solyc06g005170.3	18.6067	95.4343	6145.53	2.30842	up	8.1605e-20	mitogen-activated protein kinase 3
Solyc03g120990.3	86.2242	8.12381	7235.29	-3.45732	down	1.35812e-19	Malic enzyme (AHRD V3.3 *** A0A2G3D1G2_CAPCH)
Solyc07g007130.1	47.9019	193.045	3810.06	1.9621	up	1.03917e-18	NHL domain protein (AHRD V3.3 *** A0A1P8BDM5_ARATH)
Solyc02g091180.1	28.2489	213.197	4000.44	2.86564	up	1.34362e-18	DUF4228 domain-containing protein (AHRD V3.3 *** A0A1Q3D1C5_CEPFO)
Solyc02g089640.3	58.315	161.751	19632.7	1.42248	up	1.54515e-18	Cellulose-synthase-like C4 (AHRD V3.3 *** A0A2U1LSH2_ARTAN)
Solyc05g007140.3	12.2791	49.4794	3234.19	1.96005	up	2.09736e-18	Protein kinase 2B, chloroplastic (AHRD V3.3 *** A0A2G3B7X5_CAPCH)
Solyc01g103873.1	52.2107	12.3155	3894.04	-2.13352	down	2.9471e-18	Basic-leucine zipper (BZIP) transcription factor family protein (AHRD V3.3 *** F4I9R1_ARATH)
Solyc08g068290.3	148.481	52.0812	14613.2	-1.56166	down	3.88589e-18	Sulfite exporter TauE/SafE family protein (AHRD V3.3 *** A0A2U1KY14_ARTAN)
Solyc10g150145.1	11.8862	88.2739	3227.05	2.84207	up	4.39788e-18	Late embryogenesis abundant (LEA) hydroxyproline-rich glycoprotein family (AHRD V3.3 *** Q9SVC8_ARATH)
Solyc02g084890.3	6.38861	28.5534	2956.72	2.1101	up	8.36995e-18	Disease resistance RPP13-like protein 4 (AHRD V3.3 *** A0A2G2XGN6_CAPBA)
Solyc04g074430.2	6.24729	75.3824	1051.22	3.54376	up	9.84813e-18	Protein EXORDIUM-like 1 (AHRD V3.3 *-* A0A2G2ZQI6_CAPAN)
Solyc04g074420.1	2.61835	31.7739	306.409	3.55837	up	1.228e-17	Protein EXORDIUM-like 1 (AHRD V3.3 *-* A0A2G2WZY1_CAPBA)
Solyc09g092765.1	0.33705	4.26161	196.806	3.61253	up	1.23522e-17	DNA-directed RNA polymerase subunit beta'' (AHRD V3.3 *-* A0A2H4NAQ9_9ORYZ)
Solyc05g052040.1	25.2185	191.616	7866.51	2.87463	up	4.66202e-17	ripening regulated protein DDTFR10/A
Solyc10g006130.1	77.2651	332.792	9050	2.05867	up	7.09502e-17	EAR motif SlERF36
Solyc04g049305.1	0	35.1563	883.993	13.1942	up	8.92029e-17	GATA zinc finger domain-containing protein 15-like (AHRD V3.3 *-* XP_025886282.1)
Solyc11g011275.1	7.67911	1.39845	451.248	-2.50576	down	1.82519e-16	Retrovirus-related Pol polyprotein from transposon TNT 1-94 (AHRD V3.3 *-* A0A2K3MQA9_TRIPR)
Solyc09g092767.1	0.18678	3.49402	144.814	4.1559	up	1.99029e-16	DNA-directed RNA polymerase subunit beta'' (AHRD V3.3 *-* A0A2H4NAQ9_9ORYZ)
Solyc03g097440.3	16.2565	1.33295	910.26	-3.65458	down	2.28119e-16	11-beta-hydroxysteroid dehydrogenase 1A (AHRD V3.3 *** A0A2G3A0G7_CAPAN)
Solyc05g005260.3	18.5234	77.7989	2720.71	2.02096	up	2.85498e-16	DNA ligase 1-like (AHRD V3.3 *** A0A1U7VHC8_NICSY)
Solyc10g081980.2	36.2482	202.913	5368.3	2.43632	up	3.10331e-16	Late embryogenesis abundant (LEA) hydroxyproline-rich glycoprotein family (AHRD V3.3 *** A0A2U1KP17_ARTAN)
Solyc03g096140.2	18.009	1.17777	539.48	-3.98062	down	3.29029e-16	Protein yippee-like (AHRD V3.3 *** A0A1U8GAE4_CAPAN)
Solyc05g006050.3	6.64114	21.4438	1852.29	1.64109	up	3.27318e-16	cyclinD1_1
Solyc03g115980.1	11.9661	49.7332	2853.13	2.00434	up	3.38538e-16	Geranylgeranyl diphosphate reductase, chloroplastic (AHRD V3.3 *** A0A2G2WR46_CAPBA)
Solyc12g098710.2	2497.99	828.518	165827	-1.64143	down	4.83342e-16	15-cis-zeta-carotene isomerase, chloroplastic (AHRD V3.3 *** A0A1U8ESN0_CAPAN)
Solyc07g053050.1	13.0311	89.8844	1194.01	2.73621	up	9.86605e-16	Calcium-binding protein PBP1 (AHRD V3.3 *** A0A1U8HB91_CAPAN)
Solyc03g045140.4	5.37731	0.52206	585.021	-3.41019	down	1.92475e-15	Cyclopropane-fatty-acyl-phospholipid synthase (AHRD V3.3 *** A0A2U1PIS2_ARTAN)
Solyc04g081960.1	21.1392	3.84434	599.05	-2.51208	down	2.05287e-15	Syringolide-induced protein 14-1-1 (AHRD V3.3 *** A0A2K3M7L2_TRIPR)
Solyc10g018120.2	11.4917	3.49858	905.608	-1.7665	down	2.65874e-15	Neuronal PAS domain protein (AHRD V3.3 *** Q6DR18_ARATH)
Solyc04g080550.4	16.3852	4.58588	955.606	-1.88766	down	4.26205e-15	Isoflavone reductase-like protein (AHRD V3.3 *** A0A2G2V5Y4_CAPBA)
Solyc04g074440.1	4.42599	78.9681	2610.08	4.1076	up	7.26248e-15	Protein EXORDIUM-like 1 (AHRD V3.3 *** A0A2G2ZQI6_CAPAN)
Solyc12g021330.1	3.68782	28.4836	257.305	2.90882	up	7.54154e-15	Rhodanese-like domain-containing protein 11, chloroplastic (AHRD V3.3 *-* A0A2G3AJD1_CAPAN)
Solyc02g065570.1	0.47128	34.0957	174.038	6.06824	up	1.07118e-14	DVL1 (AHRD V3.3 *** Q6X5V0_ARATH)
Solyc08g068610.3	1.27781	14.5337	898.476	3.45978	up	1.10258e-14	Serine decarboxylase (AHRD V3.3 *** A0A2G2W5V8_CAPBA)
Solyc11g066080.2	4.25308	21.6057	706.437	2.29692	up	1.2299e-14	transmembrane protein (AHRD V3.3 *** AT5G59350.1)
Solyc12g017240.2	65.3799	456.861	19197.1	2.75412	up	1.41774e-14	xyloglucan endo-transglycosylase B1
Solyc01g066430.3	46.9285	273.397	13790.4	2.4957	up	1.66582e-14	RING-H2 finger protein ATL2-like (AHRD V3.3 *** A0A2I4E8K9_9ROSI)
Solyc01g108630.3	14.7228	1.49116	1134.04	-3.35688	down	1.67325e-14	nii1 nitrite reductase
Solyc03g081330.1	3.7897	30.1706	313.334	2.94401	up	1.77863e-14	Avr9/Cf-9 rapidly elicited protein (AHRD V3.3 -** AT5G54165.1)
Solyc01g021730.2	0.49589	21.3464	768.202	5.37632	up	1.91413e-14	NAC domain-containing protein (AHRD V3.3 *-* A0A2U1NIJ0_ARTAN)
Solyc03g112760.3	0.87832	5.25642	781.429	2.52961	up	2.69637e-14	transmembrane protein (AHRD V3.3 *** AT3G48200.1)
Solyc06g074030.1	30.9589	261.545	7684.56	3.03312	up	3.18656e-14	Polynucleotidyl transferase, ribonuclease H-like superfamily protein (AHRD V3.3 *** A0A2U1M9A7_ARTAN)
Solyc04g074450.1	34.5283	355.244	12173	3.31339	up	3.36341e-14	Protein EXORDIUM-like 1 (AHRD V3.3 *** A0A2G2ZQI6_CAPAN)
Solyc04g074410.2	23.3172	146.578	5279.66	2.60325	up	3.83257e-14	Protein EXORDIUM-like 1 (AHRD V3.3 *** A0A2G2ZQI6_CAPAN)
Solyc05g007890.4	13.8928	2.20247	693.232	-2.70645	down	4.16062e-14	Myb family transcription factor APL (AHRD V3.3 *** A0A2G2VLB7_CAPBA)
Solyc11g011440.1	10.2278	79.6856	3857.81	2.91238	up	7.58646e-14	aspartic proteinase PCS1-like (AHRD V3.3 *** A0A1U8GN15_CAPAN)
Solyc00g500095.1	0.42518	4.179	230.695	3.23792	up	1.12777e-13	Phenylalanine ammonia-lyase (AHRD V3.3 *** A0A2G2VZP0_CAPBA)
Solyc01g091590.3	8.20328	98.2776	2753.64	3.53634	up	1.18047e-13	BON1-associated protein 2-like (AHRD V3.3 *** A0A2I4E3A5_9ROSI)
Solyc03g093560.1	37.1982	153.074	4634.64	1.99011	up	1.34952e-13	ethylene response factor C.6
Solyc07g049135.1	6876.09	1768.63	177508	-2.00742	down	1.59326e-13	Fruit-specific protein (AHRD V3.3 *** FSPM_SOLLC)
Solyc06g066800.2	59.6557	9.93828	1744.53	-2.63819	down	1.7109e-13	Nucleotide-diphospho-sugar transferases superfamily protein (AHRD V3.3 *** AT1G64980.3)
Solyc09g082230.1	4.06969	20.1596	445.084	2.25956	up	2.03845e-13	N-acetyltransferase (AHRD V3.3 *** A0A2N9Z4V7_PAEPO)
Solyc08g007310.3	24.6378	8.6044	2884.99	-1.56753	down	2.2477e-13	Exostosin-like (AHRD V3.3 *** A0A200PV90_9MAGN)
Solyc02g070020.1	216.388	72.7948	14057.6	-1.61977	down	2.44023e-13	UDP-Glycosyltransferase superfamily protein (AHRD V3.3 *** A0A2U1N3R1_ARTAN)
Solyc04g074950.3	13.8119	5.19258	1595.39	-1.46216	down	4.62058e-13	Dihydrofolate reductase (AHRD V3.3 *** A0A1P8B8P6_ARATH)
Solyc07g064740.3	17.4969	6.48756	1910.66	-1.48039	down	4.66105e-13	Rab3 GTPase-activating protein catalytic subunit (AHRD V3.3 *** A0A200QG39_9MAGN)
Solyc02g094000.1	13.7235	126.988	1981.5	3.16075	up	4.84104e-13	EF_hand_5 domain-containing protein/EF_hand_6 domain-containing protein (AHRD V3.3 *** A0A1Q3B940_CEPFO)
Solyc05g010340.3	4.76005	20.2843	1968.98	2.04013	up	5.55071e-13	Uridine kinase (AHRD V3.3 *** A0A200QQP2_9MAGN)
Solyc02g069180.4	155.452	53.1935	8447.06	-1.5956	down	1.02495e-12	SBP (S-ribonuclease binding protein) family protein (AHRD V3.3 *-* A0A2U1LW40_ARTAN)
Solyc07g053170.4	118.059	50.9751	14159.6	-1.26091	down	1.12278e-12	MAP kinase kinase kinase 56
Solyc05g052520.3	8.60068	30.3719	1985.05	1.77064	up	1.31364e-12	Protein phosphatase 2C (AHRD V3.3 *** O24078_MEDSA)
Solyc03g093540.1	3.17724	37.1438	913.672	3.49867	up	2.11711e-12	Ethylene-responsive transcription factor 5 (AHRD V3.3 *** ERF5_TOBAC)
Solyc08g013670.3	1.64274	16.7696	470.067	3.29516	up	2.2077e-12	Photosystem I reaction center subunit N, chloroplastic (AHRD V3.3 *** A0A1U8EZE3_CAPAN)
Solyc03g083910.5	4651.41	1142.05	460711	-2.07385	down	2.49972e-12	sucrose accumulator
Solyc07g008020.3	1.2444	13.0875	395.934	3.33903	up	2.95054e-12	auxin-regulated 35
Solyc02g092450.3	1.88829	0.36711	272.688	-2.41248	down	4.80293e-12	Calcium-transporting ATPase (AHRD V3.3 *** A0A2G2XH12_CAPBA)
Solyc07g051950.3	7.45392	44.4704	2234.57	2.53053	up	5.02501e-12	S-type anion channel SLAH1 (AHRD V3.3 *** A0A2G2WD71_CAPBA)
Solyc07g008360.2	0.12765	2.14694	159.552	4.02105	up	5.18483e-12	4-coumarate:CoA ligase (AHRD V3.3 *** Q42879_LITER)
Solyc03g111690.4	3171.39	898.382	254142	-1.86843	down	6.3711e-12	Pectate lyase (AHRD V3.3 *** A0A2G2ZW27_CAPAN)
Solyc10g086030.2	0.44462	3.01254	254.722	2.71241	up	6.9196e-12	Interactor of constitutive active ROPs (AHRD V3.3 *** A0A2K3PRJ7_TRIPR)
Solyc08g021820.3	33.8257	674.8	19816.1	4.26613	up	7.85122e-12	auxin-regulated IAA29
Solyc01g010060.2	11.0162	57.0919	1582.47	2.32231	up	1.13567e-11	Unknown protein
Solyc08g005050.4	17.433	63.4384	4558.55	1.81386	up	1.18859e-11	transcription factor MYC2 (AHRD V3.3 *-* R4S7B4_NICAT)
Solyc03g034370.1	177.331	897.111	6827.27	2.29242	up	1.50143e-11	Unknown protein
Solyc04g018110.1	134.354	331.36	11288.9	1.25231	up	1.51055e-11	Calmodulin-like protein (AHRD V3.3 *** T2C5E7_BRAJU)
Solyc02g087850.1	10.9381	34.8832	1916.61	1.62477	up	1.59789e-11	Glutaredoxin (AHRD V3.3 *** A0A200QSA1_9MAGN)
Solyc01g109100.2	3.13861	14.879	296.849	2.19816	up	1.69181e-11	TMV resistance protein N (AHRD V3.3 *-* XP_020426626.1)
Solyc05g051400.4	10.4927	49.8586	2430.69	2.19638	up	1.75051e-11	Mitochondrial uncoupling protein 6 (AHRD V3.3 *** A0A2G3CG15_CAPCH)
Solyc03g121660.3	90.6815	41.8208	9325.21	-1.16685	down	2.77943e-11	Protein indeterminate-domain 7 (AHRD V3.3 *** A0A2G2V8T0_CAPBA)
Solyc03g083030.3	73.0617	27.7955	6461.8	-1.44269	down	3.05847e-11	ABL interactor-like protein 3 (AHRD V3.3 *** AT5G24310.1)
Solyc10g086690.3	132.423	34.8979	6742.08	-1.97249	down	3.66776e-11	Phosphatidylinositol:ceramide inositolphosphotransferase (AHRD V3.3 *-* A0A2G3BFT1_CAPCH)
Solyc07g040720.3	77.6993	35.9774	8754.45	-1.16083	down	3.80757e-11	Casein kinase (AHRD V3.3 *** A2I5G0_BETVU)
Solyc01g099040.4	200.194	84.8405	15523.1	-1.28868	down	3.88603e-11	GDSL esterase/lipase (AHRD V3.3 *** A0A199UFA2_ANACO)
Solyc03g006330.4	39.5581	8.75785	3897.64	-2.2219	down	5.41386e-11	Leucine-rich repeat receptor-like serine/threonine-protein kinase (AHRD V3.3 *** A0A0A7LUM7_ALBBR)
Solyc10g086570.3	74.9127	16.613	1947.1	-2.22504	down	5.7508e-11	transmembrane protein (AHRD V3.3 *** AT5G02160.1)
Solyc06g064840.4	10.6964	40.2711	1342.44	1.8636	up	5.91822e-11	AGAMOUS-like MADS-box transcription factor (AHRD V3.3 *** K7WPA8_NARBU)
Solyc12g056671.1	0	6.91275	310.715	11.6857	up	6.92153e-11	Serine/threonine-protein phosphatase 7 long form-like protein (AHRD V3.3 *-* A0A1J3DHF8_NOCCA)
Solyc06g065900.4	122.985	54.0379	5445.85	-1.23665	down	8.05292e-11	Serine-rich protein (AHRD V3.3 *** Q8L8M8_ARATH)
Solyc07g045440.1	3.35245	19.3965	925.028	2.48571	up	8.00351e-11	Fasciclin-like arabinogalactan protein 2 (AHRD V3.3 *** A0A2G3BYC2_CAPCH)
Solyc01g107090.2	1.24118	14.4796	366.356	3.49188	up	8.93166e-11	beta-1%2C4-xylosidase (AHRD V3.3 *** AT3G19615.1)
Solyc09g014310.3	0.76289	5.89091	224.392	2.90958	up	1.01862e-10	Desiccation-related protein PCC13-62 (AHRD V3.3 *-* A0A2G2W7R3_CAPBA),Pfam:PF13668
Solyc02g083340.4	2.06133	5.96065	826.904	1.48115	up	1.05508e-10	Phospholipase D (AHRD V3.3 *** K4BAK2_SOLLC)
Solyc03g112700.1	5.06274	16.5081	710.886	1.6558	up	1.11228e-10	Herbivore elicitor-regulated 1 (AHRD V3.3 *** S5ZR43_NICAT)
Solyc04g015360.3	9.88925	47.8858	3068.76	2.22642	up	1.54922e-10	GATA transcription factor (AHRD V3.3 *** K4BQ39_SOLLC)
Solyc01g009160.2	6.88729	35.168	1602.02	2.30277	up	1.59479e-10	Late embryogenesis abundant (LEA) hydroxyproline-rich glycoprotein family (AHRD V3.3 *** Q84VP8_ARATH)
Solyc04g050920.3	6.46841	17.9424	1303.41	1.4216	up	1.64612e-10	DNA-directed RNA polymerase subunit alpha (AHRD V3.3 *** AT3G54310.1)
Solyc06g062920.3	0.95252	6.5047	444.791	2.72095	up	2.17343e-10	auxin-regulated dual specificity cytosolic kinase
Solyc09g064610.3	5.91674	0.81783	460.779	-2.90511	down	2.16611e-10	Disease resistance protein RGA2 (AHRD V3.3 *** A0A1U8GK21_CAPAN)
Solyc05g010516.1	4.4231	42.2813	902.713	3.20105	up	2.21727e-10	Basic leucine zipper 43 (AHRD V3.3 *** A0A2G2YCG7_CAPAN)
Solyc03g117980.3	20.6225	45.4887	8198.77	1.09092	up	2.32848e-10	whitefly-induced gp91-phox
Solyc01g079260.4	96.8996	28.0441	5254.5	-1.83731	down	2.38847e-10	WRKY transcription factor 23
Solyc12g096310.2	39.9187	108.113	4019.02	1.38674	up	2.47375e-10	plant/protein (Protein of unknown function%2C DUF599) (AHRD V3.3 *** AT5G10580.4)
Solyc09g064600.3	0	5.09253	102.294	10.0828	up	2.56567e-10	NBS-LRR disease resistance protein-like (AHRD V3.3 *-* Q5JLD4_ORYSJ)
Solyc05g006390.1	81.1346	338.982	3552.75	2.01274	up	2.67142e-10	CDP-diacylglycerol-glycerol-3-phosphate 3-phosphatidyltransferase (AHRD V3.3 *** Q8VYY6_ARATH)
Solyc08g008080.1	8.72226	51.5544	951.616	2.51517	up	2.75543e-10	RING/U-box superfamily protein (AHRD V3.3 *-* Q3EAE6_ARATH)
Solyc01g091910.4	45.0622	6.87684	10482.4	-2.76002	down	2.94171e-10	phospholipase PLDb2
Solyc10g024420.3	197.505	58.3924	39778.3	-1.80747	down	2.97025e-10	ABC transporter C family member 9 (AHRD V3.3 *** A0A2G2VSW8_CAPBA)
Solyc09g064720.3	299.66	147.526	17469.2	-1.07277	down	3.53338e-10	endo-1,31,4-beta-D-glucanase-like (AHRD V3.3 *** A0A2I4F2X5_9ROSI)
Solyc06g049020.1	23.2745	101.324	2726.22	2.06971	up	3.87637e-10	hypothetical protein (AHRD V3.3 *** AT3G56360.1)
Solyc01g008850.3	398.83	122.87	29009.8	-1.74756	down	4.37082e-10	Non-specific serine/threonine protein kinase (AHRD V3.3 *** A0A2G2XP60_CAPBA)
Solyc01g106950.3	81.4955	22.1816	8357.18	-1.92681	down	4.75279e-10	myosin heavy chain-like protein (AHRD V3.3 *** AT2G14680.3)
Solyc02g087400.1	13.8041	42.6535	2075.8	1.57627	up	5.45186e-10	Ankyrin repeat-containing protein (AHRD V3.3 *** A0A2U1KW09_ARTAN)
Solyc04g008100.3	1.89149	13.4473	674.608	2.77579	up	5.4924e-10	RING-type E3 ubiquitin transferase (AHRD V3.3 *** A0A2G2ZH40_CAPAN)
Solyc08g068690.1	55.4691	136.843	4624.59	1.25319	up	6.33873e-10	Tyramine n-hydroxycinnamoyl transferase (AHRD V3.3 *** Q5D8C0_CAPAN)
Solyc01g065530.3	62.2653	210.373	25015.4	1.70705	up	7.86761e-10	COBRA-like protein (AHRD V3.3 *** A0A2G3AIT3_CAPAN)
Solyc04g082140.3	45.4226	7.89024	3650.63	-2.57376	down	8.96729e-10	pectinesterase
Solyc03g006570.3	29.1737	12.2716	6746.56	-1.29874	down	9.45083e-10	SNF2 domain-containing protein / helicase domain-containing protein / zinc finger protein-like protein (AHRD V3.3 *** B3H7J3_ARATH)
Solyc12g007045.1	4.15394	41.3621	501.477	3.26408	up	1.26914e-09	Arabinogalactan peptide 22 (AHRD V3.3 --* A0A2G2YUE4_CAPAN)
Solyc11g007690.3	24.448	9.3504	2367.1	-1.43733	down	1.31329e-09	Pyruvate kinase (AHRD V3.3 *** A0A2G2Y675_CAPAN)
Solyc02g087840.3	3.64411	12.7646	650.786	1.75848	up	1.49189e-09	Leucine zipper, homeobox-associated, Homeodomain-like protein (AHRD V3.3 *** A0A2U1PPL6_ARTAN)
Solyc02g071800.3	73.5136	25.7389	10053.6	-1.56318	down	1.55129e-09	Protein kinase domain (AHRD V3.3 *** A0A200QIY1_9MAGN)
Solyc02g071760.4	4.88919	0.50804	167.915	-3.3269	down	1.74763e-09	oil body-associated protein 2A-like (AHRD V3.3 *** A0A2I4FEE8_9ROSI)
Solyc05g005080.3	13.4701	51.8632	5519.98	1.8947	up	1.73813e-09	Endoglucanase (AHRD V3.3 *** A0A2G2V2B4_CAPBA)
Solyc09g065000.4	19.6553	7.36441	1254.18	-1.46649	down	1.9396e-09	Eukaryotic aspartyl protease family protein (AHRD V3.3 *** A0A2U1ML86_ARTAN)
Solyc08g076930.1	55.9288	143.862	13745	1.3134	up	2.00228e-09	jasmonic acid 3
Solyc09g074670.4	28.9372	12.7706	7730.65	-1.2289	down	2.25888e-09	Zinc finger, CW-type (AHRD V3.3 *-* A0A2U1Q0I4_ARTAN)
Solyc02g072080.1	18.2102	72.9719	6576.98	1.95377	up	2.54812e-09	RING-type E3 ubiquitin transferase (AHRD V3.3 *** A1E0Y2_SOLTU)
Solyc07g007410.4	26.103	114.19	4823.85	2.07757	up	2.57674e-09	Leucine-rich repeat (AHRD V3.3 *-* A0A200R908_9MAGN)
Solyc12g088670.2	36.9144	101.192	8103.05	1.40448	up	2.61669e-09	cysteine protease CYP1
Solyc01g106690.3	30.5453	98.3658	7521.3	1.63631	up	2.66084e-09	DUF1005 domain-containing protein (AHRD V3.3 *** A0A1Q3BZI1_CEPFO)
Solyc03g118470.4	9.77769	45.5839	2539.72	2.16903	up	2.84006e-09	Nudix hydrolase 4 (AHRD V3.3 *** A0A2G3CZQ7_CAPCH)
Solyc03g120690.3	16.9369	5.07336	583.71	-1.79116	down	3.04796e-09	Dynein light chain (AHRD V3.3 *** A0A2G3D075_CAPCH)
Solyc06g053140.3	0.92574	6.77735	266.209	2.81901	up	3.61529e-09	Rhodanese-like domain-containing protein 14, chloroplastic (AHRD V3.3 *** A0A2G2WIJ1_CAPBA)
Solyc11g012385.1	17.367	39.8924	1468.66	1.14995	up	3.76034e-09	Cysteine proteinase inhibitor (AHRD V3.3 *** A0A2G2Y4E8_CAPAN)
Solyc11g005990.2	1.46867	0.21	135.671	-2.85529	down	3.86351e-09	Transcriptional corepressor SEUSS (AHRD V3.3 *-* A0A2G2ZPK0_CAPAN)
Solyc01g105360.3	1.7306	13.8322	896.551	2.94538	up	4.09442e-09	Glycosyltransferase (AHRD V3.3 *** A0A2I4DYG0_9ROSI)
Solyc06g073760.3	1.68682	15.4111	1214.57	3.14086	up	4.32609e-09	Glycosyl hydrolase family protein (AHRD V3.3 *** A0A1P8BG25_ARATH)
Solyc00g500353.1	1.2492	8.36819	755.266	2.68844	up	4.4162e-09	Phenylalanine ammonia-lyase (AHRD V3.3 *** A0A2G2VZP0_CAPBA)
Solyc12g044820.3	1.02725	3.17893	655.646	1.58047	up	4.43651e-09	ABC transporter C family member 8 (AHRD V3.3 *** A0A2G2W0I8_CAPBA)
Solyc02g093750.3	9.27172	21.9932	2214.49	1.19746	up	4.91957e-09	C3H4 type zinc finger protein (DUF23) (AHRD V3.3 *** Q9FM26_ARATH)
Solyc08g079820.3	15.2641	38.6594	2229.59	1.29105	up	5.80533e-09	Nudix hydrolase 14, chloroplastic (AHRD V3.3 *** A0A2G3AE90_CAPAN)
Solyc02g088240.4	25.3113	3.84363	2725.85	-2.76838	down	5.84662e-09	Phosphate transporter PHO1-like protein 5 (AHRD V3.3 *** A0A2G3D9P2_CAPCH)
Solyc03g080060.1	12.5527	31.233	2803.78	1.26543	up	6.47739e-09	L-type lectin-domain containing receptor kinase VIII.2-like (AHRD V3.3 *** A0A2I4F917_9ROSI)
Solyc07g007400.3	31.7748	152.556	3259.41	2.21048	up	6.46081e-09	Leucine-rich repeat-like protein (AHRD V3.3 *-* Q6K620_ORYSJ)
Solyc05g013180.4	2.49868	0.50073	253.889	-2.36127	down	6.80231e-09	Phosphate transporter PHO1-like protein 10 (AHRD V3.3 *** A0A2G2YDB9_CAPAN)
Solyc09g092480.1	4.84741	12.3925	806.362	1.30424	up	7.00819e-09	Glycosyltransferase (AHRD V3.3 *** A0A2I4GJH4_9ROSI)
Solyc09g075920.1	2.15617	7.9221	788.839	1.8293	up	7.42839e-09	Receptor-like protein kinase (AHRD V3.3 *** A0A2U1PPA0_ARTAN)
Solyc12g056672.1	0	5.52906	207.875	11.1058	up	7.65258e-09	Serine/threonine-protein phosphatase 7 long form-like protein (AHRD V3.3 *-* A0A1J3DHF8_NOCCA)
Solyc08g036640.3	3.48131	0	70.3905	-9.62472	down	8.12908e-09	Jasmonate ZIM domain protein f (AHRD V3.3 *** I3WTA4_NICAT)
Solyc11g010810.1	1.56639	10.0887	544.901	2.64305	up	9.79213e-09	UDP-glycosyltransferase 91A1 (AHRD V3.3 *** A0A2G2Y5N3_CAPAN)
Solyc07g066260.3	59.3025	27.3728	6949.19	-1.1663	down	9.92697e-09	Protein phosphatase 2C (AHRD V3.3 *** A0A2U1PF73_ARTAN)
Solyc02g083835.1	679.081	321.118	18613	-1.13029	down	1.09697e-08	Chaperone protein DnaJ (AHRD V3.3 *** A0A2G2XG76_CAPBA)
Solyc04g082420.3	212.862	96.3919	34826.6	-1.19225	down	1.11497e-08	BTB/POZ domain-containing protein (AHRD V3.3 *** A0A1U8GAB1_CAPAN)
Solyc02g089260.4	26.6432	13.7216	21810.1	-1.00626	down	1.2281e-08	Auxin transport protein BIG (AHRD V3.3 *** A0A2G3D8Z1_CAPCH)
Solyc07g054470.1	22.2084	120.602	977.645	2.39178	up	1.22406e-08	hypothetical protein (AHRD V3.3 *** AT1G52855.1)
Solyc01g108210.4	11.0292	2.56843	678.519	-2.15106	down	1.28293e-08	Cytochrome P450 (AHRD V3.3 *** A0A200QZB6_9MAGN)
Solyc04g074830.1	47.5086	23.0852	2418.49	-1.0902	down	1.29273e-08	ENTH/ANTH/VHS superfamily protein (AHRD V3.3 *** A0A2U1QGP5_ARTAN)
Solyc06g064940.3	68.4043	28.1704	7655.81	-1.32868	down	1.31579e-08	Patellin-5 (AHRD V3.3 *** A0A2G2WKZ3_CAPBA)
Solyc08g065970.3	2.83609	7.46958	680.108	1.34638	up	1.4727e-08	RNA polymerase sigma factor (AHRD V3.3 *** E4MW42_EUTHA)
Solyc06g082080.3	12.5202	36.1788	2270.12	1.47949	up	1.53607e-08	Protein phosphatase 2C (AHRD V3.3 *** O24078_MEDSA)
Solyc05g009330.3	3.19186	12.4584	487.626	1.91425	up	1.63887e-08	Fiber protein Fb34 (AHRD V3.3 *** B4FVT6_MAIZE)
Solyc10g009210.4	30.7683	8.42307	3525.89	-1.91638	down	1.67894e-08	Calmodulin binding protein-like (AHRD V3.3 *** A0A200QI92_9MAGN)
Solyc08g078670.2	5.46524	52.7226	3342.77	3.21899	up	1.70749e-08	Eukaryotic aspartyl protease family protein (AHRD V3.3 *** A0A061G3B8_THECC)
Solyc09g014380.3	1.08596	4.39975	428.301	1.96667	up	1.76137e-08	SlLAX1
Solyc12g040680.2	125.312	37.8685	13165.5	-1.77644	down	1.75905e-08	mitogen-activated protein kinase 16
Solyc06g068460.3	34.2742	136.298	9301.94	1.94402	up	1.78571e-08	WRKY transcription factor 40
Solyc04g077810.1	44.4346	20.1546	1613.2	-1.18971	down	1.90442e-08	ZCF37 (AHRD V3.3 *** A0A2U1NT51_ARTAN)
Solyc07g063620.3	180.439	73.4202	12155.5	-1.34653	down	1.92983e-08	Membrane lipoprotein lipid attachment site-like protein, putative (DUF1223) (AHRD V3.3 *** O81838_ARATH)
Solyc03g082620.4	14.382	33.3101	3928.8	1.16074	up	2.04611e-08	Metal-nicotianamine transporter YSL1 (AHRD V3.3 *** A0A2G2X7E8_CAPBA)
Solyc12g055840.2	2.22547	12.0136	839.701	2.38387	up	2.09333e-08	Glucan endo-1,3-beta-glucosidase 10 (AHRD V3.3 *** A0A1U8F6Q1_CAPAN)
Solyc05g005550.4	0.98381	9.32392	777.124	3.1971	up	2.26246e-08	BURP domain (AHRD V3.3 *-* A0A200QH65_9MAGN)
Solyc11g011050.2	0.26995	4.5544	167.333	4.01312	up	2.44379e-08	R2R3MYB transcription factor 43
Solyc02g087710.3	154.567	71.4953	17891.7	-1.16237	down	2.58227e-08	FACT complex subunit SSRP1 (AHRD V3.3 *** A0A1U8FYB7_CAPAN)
Solyc03g121620.1	43.8987	152.083	5228.5	1.74494	up	2.64928e-08	Late embryogenesis abundant (LEA) hydroxyproline-rich glycoprotein family (AHRD V3.3 *** A0A2U1MMJ0_ARTAN)
Solyc09g075910.1	7.89177	20.0571	2190.34	1.29717	up	2.67229e-08	Receptor-like protein kinase (AHRD V3.3 *** A0A2U1PPA0_ARTAN)
Solyc02g065070.3	2.67144	7.74066	776.575	1.48378	up	2.81341e-08	CDPK-related protein kinase (AHRD V3.3 *** A0A2G3D8R0_CAPCH)
Solyc05g053500.4	11.973	37.523	1669.82	1.59641	up	3.09611e-08	GATA transcription factor (AHRD V3.3 *** G7K6G0_MEDTR)
Solyc10g081110.3	3.41103	11.6967	616.64	1.73013	up	3.16217e-08	RING/U-box superfamily protein (AHRD V3.3 *** Q93YQ5_ARATH)
Solyc11g010490.3	42.2402	20.4374	7639.88	-1.09684	down	3.29442e-08	transmembrane protein (AHRD V3.3 *** AT5G65440.7)
Solyc03g006400.3	13.0665	6.23899	1504.94	-1.11571	down	3.48132e-08	MAP kinase kinase kinase 25
Solyc04g078290.4	6.21432	17.3554	1369.86	1.43376	up	3.5524e-08	Cytochrome P450 (AHRD V3.3 *** Q7FPQ4_HELTU)
Solyc03g111290.2	1.19009	0	59.932	-9.39268	down	3.66175e-08	Cytochrome P450 (AHRD V3.3 *** A0A200QGE7_9MAGN)
Solyc11g009000.2	81.7759	37.2768	3494.87	-1.18229	down	3.72278e-08	Alpha/beta-Hydrolases superfamily protein (AHRD V3.3 *** Q4PSG2_ARATH)
Solyc10g018015.1	37.9851	9.03569	1287.58	-2.12138	down	4.11616e-08	Unknown protein
Solyc02g086900.4	57.54	19.533	5076.69	-1.60944	down	4.4277e-08	HD domain-containing metal-dependent phosphohydrolase family protein (AHRD V3.3 *** A0A2U1PYT8_ARTAN)
Solyc11g021363.1	11.6861	0.96488	579.145	-3.64635	down	4.46594e-08	Retrovirus-related Pol polyprotein from transposon TNT 1-94 (AHRD V3.3 *-* A0A2K3MQA9_TRIPR)
Solyc02g065260.4	19.9928	3.16727	587.776	-2.70234	down	4.49069e-08	Methylesterase 1 (AHRD V3.3 *** A0A2G3D300_CAPCH)
Solyc03g082370.1	447.526	1074.12	13667.5	1.21365	up	4.85692e-08	Avr9/Cf-9 rapidly elicited protein 65 (AHRD V3.3 *** Q9FQZ0_TOBAC)
Solyc07g017770.3	56.9698	23.618	4192.24	-1.31964	down	5.0359e-08	Homogentisate phytyltransferase 1, chloroplastic (AHRD V3.3 *** A0A2G3BZA2_CAPCH)
Solyc02g085010.1	2.70432	29.5494	389.398	3.40202	up	5.23361e-08	hypothetical protein (AHRD V3.3 *-* AT2G18210.1)
Solyc01g104900.3	2.50464	9.39496	394.525	1.85765	up	5.31636e-08	NAC domain-containing protein (AHRD V3.3 *** A0A2U1K9C2_ARTAN)
Solyc06g076400.3	8.06157	23.6797	1744.57	1.50282	up	5.64071e-08	Protein phosphatase 2C (AHRD V3.3 *** A0A2U1KC05_ARTAN)
Solyc01g110530.3	28.1229	59.9565	2700.73	1.04231	up	6.50093e-08	Peptidyl-prolyl cis-trans isomerase (AHRD V3.3 *** A0A1U8DXV8_CAPAN)
Solyc08g066210.3	7.59837	18.7252	3203.32	1.25266	up	6.69515e-08	receptor-like protein kinase HSL1 (AHRD V3.3 *** A0A2G2YX65_CAPAN)
Solyc05g011970.3	67.933	33.0011	6276.63	-1.09118	down	7.86794e-08	Cytochrome (AHRD V3.3 *** A0A1U8EZV2_CAPAN)
Solyc07g042190.3	313.796	139.745	20413.6	-1.21758	down	7.92931e-08	DUF581 domain-containing protein (AHRD V3.3 *** A0A1Q3C7K1_CEPFO)
Solyc09g008530.3	0.71216	5.791	910.378	2.97254	up	8.43278e-08	Purine-uracil permease NCS1 (AHRD V3.3 *** A0A2G2VXW0_CAPBA)
Solyc04g054370.1	16.3063	40.312	937.589	1.25554	up	9.09192e-08	RING/U-box superfamily protein (AHRD V3.3 *-* Q3EAE6_ARATH)
Solyc02g071080.3	258.979	73.8885	8446.47	-1.85881	down	9.17359e-08	Purine permease (AHRD V3.3 *** A0A2U1LZ22_ARTAN),Pfam:PF16913
Solyc08g067870.2	27.8576	12.7647	4242.8	-1.17517	down	9.61342e-08	embryo defective 2410 (AHRD V3.3 *** AT2G25660.4)
Solyc05g005950.3	1.03907	5.27713	417.624	2.29316	up	9.7342e-08	Protein NRT1/ PTR FAMILY 1.2 (AHRD V3.3 *** A0A1J3DU78_NOCCA)
Solyc05g014320.3	7.15922	15.6205	1352.87	1.07541	up	1.05143e-07	alpha/beta-Hydrolases superfamily protein (AHRD V3.3 *** AT3G27320.2)
Solyc05g054860.1	88.3767	36.168	10234.4	-1.33764	down	1.10764e-07	Receptor-like protein kinase HERK 1 (AHRD V3.3 *** A0A1U8GR51_CAPAN)
Solyc02g089160.3	60.4492	24.455	4757.79	-1.35719	down	1.18263e-07	dwarf
Solyc10g011750.3	0.78753	5.40552	187.362	2.72954	up	1.24031e-07	Late embryogenesis abundant hydroxyproline-rich glycoprotein family protein (AHRD V3.3 *** Q5XV90_ARATH)
Solyc04g150162.1	5.16063	13.0818	744.852	1.2927	up	1.2563e-07	Vacuolar iron transporter-like protein 4 (AHRD V3.3 *** A0A2G3CN36_CAPCH)
Solyc10g009430.3	8.58289	2.76634	693.265	-1.68502	down	1.26239e-07	O-acyltransferase WSD1-like (AHRD V3.3 *** A0A2I4EG31_9ROSI)
Solyc01g080070.4	1.43593	12.4482	880.759	3.06837	up	1.32038e-07	Heavy metal-associated isoprenylated plant protein (AHRD V3.3 *-* A0A2R6PK24_ACTCH)
Solyc07g007160.3	5.96114	19.7642	824.033	1.67861	up	1.4109e-07	RING/U-box superfamily protein (AHRD V3.3 *-* A0A1P8AQV3_ARATH)
Solyc05g005570.3	2.45629	10.0586	885.408	1.98592	up	1.46882e-07	BURP domain (AHRD V3.3 *** A0A200QH65_9MAGN)
Solyc06g073290.1	1.79059	8.16439	261.461	2.1369	up	1.48526e-07	Tetrapyrrole-binding protein, chloroplastic (AHRD V3.3 *** A0A2G2ZDA2_CAPAN)
Solyc01g095140.4	285.502	36.7483	7846.91	-3.00656	down	1.51829e-07	Desiccation protectant protein Lea14-like protein (AHRD V3.3 *** A0A2G3BT76_CAPCH)
Solyc02g093230.4	1.9409	8.45545	361.636	2.07829	up	1.61231e-07	Caffeoyl-CoA O-methyltransferase (AHRD V3.3 *** A0A1U8FPA5_CAPAN)
Solyc04g018300.1	4.50144	0	45.4816	-8.99426	down	1.61751e-07	Unknown protein
Solyc01g080410.3	364.078	147	31428.5	-1.35819	down	1.64878e-07	Peptide-methionine (R)-S-oxide reductase (AHRD V3.3 *** A0A1U8FLP0_CAPAN)
Solyc12g150108.1	0	11.9082	496.52	24.9435	up	1.85776e-07	zinc finger BED domain-containing protein RICESLEEPER 2-like (AHRD V3.3 *-* A0A2I4EGG2_9ROSI)
Solyc03g113340.3	23.7211	51.8828	5179.55	1.08023	up	1.97008e-07	Nodulin-like / Major Facilitator Superfamily protein (AHRD V3.3 *** A0A2U1M3G7_ARTAN)
Solyc01g094700.4	0.4463	6.04818	365.124	3.70569	up	2.08599e-07	Glycerol-3-phosphate acyltransferase, expressed (AHRD V3.3 *** D8L9N9_WHEAT)
Solyc07g005390.3	7.55167	18.7635	2281.9	1.26352	up	2.18659e-07	Aldehyde dehydrogenase 11A3 (AHRD V3.3 *** A0A2H1ZE23_ARATH)
Solyc02g091700.3	51.9333	20.5926	2208.12	-1.3822	down	2.30002e-07	Hydroxyproline-rich glycoprotein (AHRD V3.3 *** A0A2K3L507_TRIPR)
Solyc08g082310.3	7.79974	3.2087	553.18	-1.33229	down	2.86088e-07	RING/U-box superfamily protein (AHRD V3.3 *** F4KJ04_ARATH)
Solyc02g082550.3	3.65225	10.0658	1053.35	1.4115	up	2.9024e-07	Protein kinase - like protein (AHRD V3.3 *** O81783_ARATH)
Solyc04g071890.3	19.9756	106.054	5735.21	2.36065	up	2.92343e-07	Peroxidase (AHRD V3.3 *** K4BTH6_SOLLC)
Solyc03g042560.3	0.37367	3.41408	293.106	3.13912	up	2.94829e-07	Phenylalanine ammonia-lyase (AHRD V3.3 *** A0A2G2YQ27_CAPAN)
Solyc02g014190.4	9.09929	4.57791	4174.16	-1.03965	down	3.03496e-07	Zinc finger C3HC4 type (RING finger) protein (AHRD V3.3 *** A0A2K3NPJ4_TRIPR)
Solyc01g108880.4	212.874	46.7334	11165.2	-2.2386	down	3.16109e-07	2-oxoglutarate (2OG) and Fe(II)-dependent oxygenase superfamily protein (AHRD V3.3 *** A0A2U1MKU7_ARTAN)
Solyc01g106605.1	0	19.0026	331.423	24.4359	up	3.2752e-07	Pathogenesis-related protein 1 (AHRD V3.3 *** E2GEU2_9ROSI)
Solyc01g107100.3	3.53308	22.8648	573.242	2.64142	up	3.30977e-07	beta-1%2C4-xylosidase (AHRD V3.3 *** AT3G19615.1)
Solyc07g054770.1	83.197	217.876	2700.9	1.3407	up	3.4615e-07	Wound-responsive family protein (AHRD V3.3 *** A0A2K3L288_TRIPR)
Solyc11g073120.2	3.72985	15.4022	435.094	1.99542	up	3.5185e-07	R2R3MYB transcription factor 58
Solyc06g011575.1	81.8599	18.3634	1161.71	-2.20668	down	3.70497e-07	Unknown protein
Solyc04g051820.4	93.0398	43.8453	2418.87	-1.13594	down	3.86647e-07	sorbin/SH3 domain protein (AHRD V3.3 *** AT5G09960.3)
Solyc08g077230.3	14.9299	44.024	4371.18	1.50944	up	3.98904e-07	Two-component response regulator APRR2-like protein (AHRD V3.3 *** A0A2K3PF46_TRIPR)
Solyc12g006140.2	0.28888	4.19778	154.699	3.80678	up	4.09492e-07	Cab-5 gene encoding chlorophyll a/b-binding protein
Solyc08g080500.3	151.778	74.8367	11704.3	-1.06926	down	4.17163e-07	Rhomboid-like protein (AHRD V3.3 *** A0A1U8G8L0_CAPAN)
Solyc02g087730.3	48.9119	22.3598	4587.39	-1.17982	down	4.32554e-07	F-box domain, cyclin-like protein (AHRD V3.3 *** A0A2U1KDV5_ARTAN)
Solyc09g097960.3	0.66638	4.24421	197.04	2.62508	up	4.42912e-07	NAD(P)-linked oxidoreductase, aldo/keto reductase family protein (AHRD V3.3 *** A0A1Y1HY98_KLENI)
Solyc12g009300.3	12.2416	93.2777	10961.1	2.87959	up	4.4236e-07	fruit sucrose synthase
Solyc07g042520.4	0	2.81806	263.615	24.1072	up	4.70049e-07	Sucrose synthase (AHRD V3.3 *** K4CEB3_SOLLC)
Solyc12g006040.3	12.6109	4.80344	534.253	-1.4412	down	4.74801e-07	NBS-LRR protein (AHRD V3.3 *-* Q9SM52_SOLAC)
Solyc12g042470.2	1.15561	9.65795	389.654	3.01445	up	4.85376e-07	Non-functional NADPH-dependent codeinone reductase 2 (AHRD V3.3 *** A0A2G2YQM6_CAPAN)
Solyc08g007770.4	39.2238	86.8478	5089.91	1.09767	up	4.99497e-07	PGRL1A transmembrane protein (AHRD V3.3 *** A0A0F7GZ28_9ROSI)
Solyc09g011690.4	12.5272	40.6936	3452.85	1.64715	up	4.99153e-07	TIP41-like protein (AHRD V3.3 *** Q84JE0_ARATH)
Solyc06g051260.4	3.80019	10.9552	405.788	1.47948	up	5.04881e-07	bHLH transcription factor 043
Solyc07g063260.4	21.1261	7.68641	2335.4	-1.50705	down	5.35388e-07	MLO-like protein (AHRD V3.3 *** K4CH09_SOLLC)
Solyc02g077270.4	6.71611	3.16212	729.886	-1.13531	down	5.61342e-07	Calcium-binding EF-hand family protein (AHRD V3.3 *-* A0A2U1MZJ3_ARTAN)
Solyc06g084430.4	5.38323	19.8333	535.37	1.83186	up	5.72326e-07	Histone H2A (AHRD V3.3 *-* A0A2G2WMP9_CAPBA)
Solyc12g088390.1	0	3.31711	65.7565	9.44519	up	5.82016e-07	Zinc-finger protein (AHRD V3.3 *** Q40899_PETHY)
Solyc09g059470.4	1.90872	5.13849	426.682	1.37909	up	6.12299e-07	hypothetical protein (AHRD V3.3 *** AT3G07210.1)
Solyc02g083940.3	15.4621	7.47791	1405.29	-1.09789	down	6.66815e-07	Transducin/WD40 repeat-like superfamily protein (AHRD V3.3 *** A0A2U1KR53_ARTAN)
Solyc11g013810.3	33.8458	91.7432	13734.4	1.38867	up	6.75819e-07	Nitrate reductase (AHRD V3.3 *** Q8LT13_SOLTU)
Solyc07g040960.1	126.912	457.713	29106.6	1.80106	up	6.92423e-07	Harbinger transposase-derived nuclease (AHRD V3.3 *** A0A200QD47_9MAGN)
Solyc08g082110.4	1.16333	7.44186	415.175	2.62914	up	7.0315e-07	WRKY transcription factor 54
Solyc06g060710.4	24.2868	9.46451	1644.29	-1.4074	down	7.07123e-07	Glyco_transf_8 domain-containing protein (AHRD V3.3 *** A0A1Q3D6P8_CEPFO)
Solyc07g056140.3	7.82914	16.9252	1602.9	1.06346	up	7.38497e-07	ADP-glucose pyrophosphorylase small subunit
Solyc01g109890.3	97.946	31.7539	6691.57	-1.67467	down	7.54047e-07	Chaperone protein dnaJ 10 (AHRD V3.3 *** A0A2G3BVX6_CAPCH)
Solyc01g100930.3	1.459	9.55502	550.111	2.66626	up	7.59441e-07	GDSL esterase/lipase (AHRD V3.3 *** A0A1U8GQF3_CAPAN)
Solyc11g011570.1	0	6.19022	189.174	23.6532	up	7.68593e-07	RING/U-box superfamily protein (AHRD V3.3 *-* A0A1I9LQQ9_ARATH)
Solyc07g064610.3	61.807	29.5218	8842.47	-1.11572	down	7.74159e-07	alcium-dependent protein kinase 1
Solyc01g102490.3	72.1367	23.0101	6759.01	-1.69787	down	7.83463e-07	NADPH:adrenodoxin oxidoreductase, mitochondrial (AHRD V3.3 *** A0A2G2XXN3_CAPAN)
Solyc09g092380.3	2883.74	1212.23	524053	-1.30113	down	8.30962e-07	S-adenosyl-l-homocysteine hydrolase
Solyc07g009380.4	128.698	553.074	28496.7	2.05225	up	8.77556e-07	xyloglucan endotransglucosylase-hydrolase 2
Solyc01g010310.4	5.4562	18.6876	615.367	1.72561	up	8.87967e-07	Carbohydrate-binding X8 domain superfamily protein (AHRD V3.3 *** A0A1P8AZV6_ARATH)
Solyc11g069350.2	8.93792	19.2706	1756.28	1.05829	up	9.17512e-07	Zinc finger, RING-CH-type, Zinc finger, RING/FYVE/PHD-type (AHRD V3.3 *** A0A2U1QK69_ARTAN)
Solyc02g087060.4	8.82433	21.7422	1510.34	1.2495	up	9.36559e-07	WAT1-related protein (AHRD V3.3 *** K4BBL3_SOLLC)
Solyc02g070040.1	1.62045	11.2777	437.768	2.75605	up	9.41527e-07	ethylene-responsive nuclear protein / ethylene-regulated nuclear protein (ERT2) (AHRD V3.3 *-* AT4G20880.1)
Solyc03g026220.3	58.1833	20.6298	7919.42	-1.54364	down	1.04699e-06	BAG family molecular chaperone regulator 1 (AHRD V3.3 *** A0A2G2ZYV9_CAPAN)
Solyc05g047530.3	2.69588	13.8369	1030.36	2.31512	up	1.04811e-06	trans-cinnamate 4-monooxygenase
Solyc12g057160.1	54.4296	216.789	3590.07	1.94406	up	1.05273e-06	Unknown protein
Solyc11g071430.1	1.23128	3.55251	589.486	1.47712	up	1.09746e-06	Immunity to Fusarium wilt race 2
Solyc06g051940.4	1.98116	9.94625	648.155	2.27773	up	1.16781e-06	Protein phosphatase 2C (AHRD V3.3 *** A0A2U1KYU0_ARTAN)
Solyc02g089990.1	2.99584	15.9149	304.216	2.35952	up	1.19521e-06	HTH-type transcriptional regulator (AHRD V3.3 *** A0A2P5FXV7_TREOI)
Solyc08g079700.3	176.364	726.267	14907.1	1.99397	up	1.20156e-06	Zinc finger A20 and AN1 domain stress-associated protein (AHRD V3.3 *** A0A2K3LX56_TRIPR)
Solyc09g005830.1	0	0.74448	46.9782	8.96031	up	1.22535e-06	ACI49
Solyc03g083960.3	1.8523	0.41836	124.803	-2.1999	down	1.23721e-06	Trehalose 6-phosphate phosphatase (AHRD V3.3 *** A0A1U8G0B4_CAPAN)
Solyc08g078650.3	19.4114	57.3681	5072.1	1.51128	up	1.24146e-06	Glyco_transf_8 domain-containing protein (AHRD V3.3 *** A0A1Q3D6P8_CEPFO)
Solyc06g075170.1	21.482	5.64022	451.622	-1.97969	down	1.29078e-06	Senescence regulator S40 (AHRD V3.3 *** A0A200QID2_9MAGN)
Solyc02g086310.2	17.4502	57.2287	703.418	1.66564	up	1.33269e-06	lipid-transfer protein 7k-LTP precursor (AHRD V3.3 --* NP_001306883.1)
Solyc05g009650.4	8.11765	27.6621	1756.91	1.72226	up	1.35908e-06	Unknown protein
Solyc01g097770.4	0.55185	3.29578	438.8	2.52762	up	1.39258e-06	phototropin 2
Solyc04g051310.4	70.5911	30.1774	9360.48	-1.27567	down	1.44941e-06	transmembrane protein (AHRD V3.3 *** AT5G16520.1)
Solyc07g014620.1	17.2484	6.12353	358.005	-1.54391	down	1.51582e-06	Small auxin up-regulated RNA63
Solyc06g072760.4	2.93431	0.49225	133.866	-2.62263	down	1.53452e-06	Syntaxin-21 (AHRD V3.3 *** A0A1U8H763_CAPAN)
Solyc01g005470.3	3.1482	31.6949	862.07	3.2803	up	1.54769e-06	protein PLANT CADMIUM RESISTANCE 2-like (AHRD V3.3 *** A0A1U8ETE7_CAPAN)
Solyc07g053980.3	9.15802	4.42672	2611.25	-1.0981	down	1.63291e-06	Callose synthase 12 (AHRD V3.3 *** A0A1U8HBE5_CAPAN)
Solyc04g079530.3	65.9731	8.26206	5468.18	-3.04528	down	1.66859e-06	Major facilitator superfamily protein (AHRD V3.3 *** A0A2U1PWN6_ARTAN)
Solyc03g111700.3	8.00945	24.0317	1400.94	1.53412	up	1.68402e-06	Metallo-hydrolase/oxidoreductase superfamily protein (AHRD V3.3 *** A0A2U1M7M5_ARTAN),Pfam:PF13483
Solyc01g080200.3	3.87211	11.7407	2268.62	1.54824	up	1.70995e-06	mediator of RNA polymerase II transcription subunit 33A-like (AHRD V3.3 *** A0A2I4F330_9ROSI)
Solyc12g098340.2	10.814	26.2624	1800.62	1.22888	up	1.76437e-06	Pectinesterase (AHRD V3.3 *** A0A2G2VIL1_CAPBA)
Solyc07g064900.3	86.6771	28.3714	6919.89	-1.66228	down	1.80128e-06	DUF3537 domain-containing protein (AHRD V3.3 *** A0A1Q3D045_CEPFO)
Solyc08g074682.1	0	1.80805	105.397	22.8381	up	1.81856e-06	Polyphenol oxidase (AHRD V3.3 *** Q41427_SOLTU)
Solyc01g005410.4	1.19859	12.7346	300.342	3.35111	up	1.84182e-06	Caleosin (AHRD V3.3 *** A0A200QL80_9MAGN)
Solyc05g051240.1	50.5846	138.056	8425.33	1.40058	up	1.89298e-06	aspartic proteinase PCS1 (AHRD V3.3 *** A0A1U8GYE6_CAPAN)
Solyc09g074050.3	1.84321	12.8799	1012.28	2.74989	up	1.94394e-06	2-oxoglutarate (2OG) and Fe(II)-dependent oxygenase-like protein (AHRD V3.3 *-* G5DX62_SILLA)
Solyc10g018140.2	27.4017	7.98137	904.541	-1.82783	down	1.95745e-06	Dihydroflavonol-4-reductase (AHRD V3.3 *** A0A2K3N028_TRIPR)
Solyc05g012370.3	0.95888	3.40568	213.791	1.77684	up	1.96731e-06	Alpha/beta-Hydrolases superfamily protein (AHRD V3.3 *** Q6NL07_ARATH)
Solyc11g010730.3	7.67638	16.5282	1337.13	1.05667	up	2.03649e-06	Receptor-like cytosolic serine/threonine-protein kinase RBK1 (AHRD V3.3 *** A0A2G3B0B2_CAPCH)
Solyc09g065420.3	0	3.51577	95.5696	22.7024	up	2.09326e-06	Lipid transfer protein (AHRD V3.3 *** G7K520_MEDTR)
Solyc08g082400.1	53.0869	114.421	4200.01	1.05681	up	2.11389e-06	Chlororespiratory reduction31 (AHRD V3.3 *** A0A0F7GYA7_9ROSI)
Solyc07g007420.3	13.9886	56.3341	5129.38	1.95761	up	2.15518e-06	F-box/LRR-repeat protein (AHRD V3.3 *** A0A2K3MS36_TRIPR)
Solyc03g120720.3	63.1066	26.0714	6444.07	-1.32326	down	2.22179e-06	Protein disulfide isomerase-like 1-5 (AHRD V3.3 *** A0A2G2WP56_CAPBA)
Solyc04g082270.3	7.29853	1.83157	353.855	-2.04922	down	2.22678e-06	DUF241 domain-containing protein (AHRD V3.3 *** A0A1Q3B6H2_CEPFO)
Solyc02g077790.1	32.8331	5.69532	222.688	-2.58354	down	2.24146e-06	Unknown protein
Solyc06g083580.4	3.03065	9.32248	879.749	1.57076	up	2.24887e-06	Pectate lyase (AHRD V3.3 *** A0A2G3CC63_CAPCH)
Solyc05g023750.3	58.5088	25.9501	9357.21	-1.22211	down	2.33935e-06	Adp-ribosylation factor gtpase-activating protein agd3 (AHRD V3.3 *** A0A314LCP5_NICAT)
Solyc01g056657.1	0	11.4026	87.2165	22.5762	up	2.38428e-06	Unknown protein
Solyc03g026260.3	9.44591	3.10984	702.027	-1.65336	down	2.39168e-06	TraB family protein (AHRD V3.3 *** A0A2U1PQE1_ARTAN)
Solyc09g014990.4	1.51381	8.32007	597.889	2.4083	up	2.53249e-06	WRKY transcription factor 33
Solyc01g090120.3	0	3.08235	85.0054	22.4797	up	2.63235e-06	Uclacyanin-3 (AHRD V3.3 *** A0A1U8ED46_CAPAN)
Solyc07g007170.3	41.6949	113.899	3895.3	1.39941	up	2.63041e-06	RING/U-box superfamily protein (AHRD V3.3 *** AT2G15580.2)
Solyc01g056653.1	0	2.36201	93.6042	22.4458	up	2.72449e-06	Unknown protein
Solyc05g006920.4	23.9365	68.5858	6722.19	1.46685	up	2.72269e-06	Protein NRT1/ PTR FAMILY 2.13 (AHRD V3.3 *** A0A1U8EVJ4_CAPAN)
Solyc06g065670.4	0.5837	2.90091	505.195	2.26243	up	2.80394e-06	Pleiotropic drug resistance protein 4 (AHRD V3.3 *** A0A2G2WKR5_CAPBA)
Solyc06g050170.4	8.14539	21.9524	3567.71	1.38021	up	2.90822e-06	Potassium transporter (AHRD V3.3 *** A0A1Q3B385_CEPFO)
Solyc02g071050.4	4.84438	13.8787	909.723	1.46761	up	2.94192e-06	Purine permease (AHRD V3.3 *** A0A2P5DL88_TREOI),Pfam:PF16913
Solyc04g072450.3	19.1307	45.5532	1959.62	1.20207	up	3.00523e-06	acidic leucine-rich nuclear phosphoprotein 32 family member B (AHRD V3.3 *-* XP_010320137.1)
Solyc04g055250.4	5.86918	1.55269	231.307	-1.96538	down	3.07381e-06	adenine deaminase (AHRD V3.3 *** AT4G39900.1)
Solyc11g072510.3	3.85482	10.421	635.747	1.38438	up	3.09181e-06	NAD(P)-binding Rossmann-fold superfamily protein (AHRD V3.3 *** A0A2U1MHS5_ARTAN)
Solyc08g005630.3	97.7933	327.806	39974.2	1.69648	up	3.18753e-06	Long-chain-alcohol oxidase (AHRD V3.3 *** R9R6I9_SOLLC)
Solyc03g026110.4	15.0679	32.5546	3251.04	1.06083	up	3.27164e-06	SUN-like protein 8
Solyc01g099920.4	20.727	7.63491	1165.99	-1.48844	down	3.37396e-06	PAR1-like protein (AHRD V3.3 *** A0A2U1KIG3_ARTAN)
Solyc01g111340.4	18.1799	5.35795	1710.07	-1.80901	down	3.43471e-06	Endo-1,4-beta-xylanase (AHRD V3.3 *** A0A1J3CP06_NOCCA)
Solyc07g045100.1	6.51739	19.2155	1410.17	1.51204	up	3.70551e-06	Eukaryotic aspartyl protease family protein (AHRD V3.3 *** G7KD30_MEDTR)
Solyc08g008110.2	1.92016	8.13702	152.34	2.03914	up	3.72509e-06	1-aminocyclopropane-1-carboxylate synthase (AHRD V3.3 *-* Q9SAZ4_SOLLC)
Solyc08g006930.3	33.7379	121.641	3445.76	1.79674	up	4.19989e-06	photosystem I reaction center subunit psaK, chloroplastic (AHRD V3.3 *** A0A2G3AN63_CAPAN)
Solyc03g119540.3	1.58998	5.96983	382.694	1.85861	up	4.35729e-06	Zinc finger protein (AHRD V3.3 *** A0A200Q3F7_9MAGN)
Solyc02g063250.3	30.2138	11.6067	1690.79	-1.4285	down	4.39905e-06	Peptide methionine sulfoxide reductase MsrA (AHRD V3.3 *** A0A1D8JN47_9ENTR)
Solyc08g036620.4	1.59548	0	31.3585	-8.45812	down	4.42341e-06	Jasmonate ZIM domain protein f (AHRD V3.3 *** I3WTA4_NICAT)
Solyc06g030470.4	243.249	44.9672	16151.8	-2.4838	down	4.486e-06	UPSTREAM OF FLC protein (DUF966) (AHRD V3.3 *** Q8GYT8_ARATH)
Solyc06g075775.1	3.37442	22.0374	350.626	2.66212	up	4.49005e-06	Zinc finger protein ZAT12 (AHRD V3.3 *** A0A2G3CB25_CAPCH)
Solyc03g025430.1	1.58726	7.32725	212.717	2.15595	up	4.55238e-06	Transmembrane protein (AHRD V3.3 *** Q9FHB8_ARATH)
Solyc09g097770.3	267.211	44.5566	6285.59	-2.62693	down	4.56691e-06	Cell wall protein (AHRD V3.3 *** Q40142_SOLLC)
Solyc03g113480.1	113.241	34.7581	2881.34	-1.75202	down	4.5945e-06	extensin-like protein (AHRD V3.3 *** AT1G77400.1)
Solyc05g009340.1	6.1515	0.34174	78.7897	-4.26216	down	4.80155e-06	Unknown protein
Solyc07g063240.4	70.6701	21.1205	6363.64	-1.79134	down	4.82316e-06	Silencing defective 5 (AHRD V3.3 *** A0A2U1N7R2_ARTAN)
Solyc12g010910.2	0.63281	3.48406	196.037	2.41204	up	4.81983e-06	Phospholipase A1-IIdelta (AHRD V3.3 *** A0A2G2YTM0_CAPAN)
Solyc09g007420.4	0	1.69414	77.1436	21.8595	up	4.92542e-06	Glycosyltransferases (AHRD V3.3 *** K4CQD1_SOLLC)
Solyc05g009790.1	6.85482	21.0989	1102.27	1.57232	up	5.23248e-06	AP2/B3 transcription factor family protein (AHRD V3.3 *** A0A2U1LJK2_ARTAN)
Solyc08g077330.3	17.6013	79.6672	3207.18	2.12778	up	5.26625e-06	Expansin-like B1 (AHRD V3.3 *** A0A2G3DCC1_CAPCH)
Solyc07g005750.3	1.29575	5.94455	289.736	2.15111	up	5.33159e-06	F-box family protein (AHRD V3.3 *** S8DYG8_9LAMI)
Solyc03g098660.3	7.5242	22.4628	1013.19	1.52924	up	5.40098e-06	GRAM domain (AHRD V3.3 *** A0A200Q4W9_9MAGN)
Solyc04g077160.1	17.5159	39.8353	715.787	1.13569	up	5.66675e-06	myb-like protein X (AHRD V3.3 --* AT4G33740.5)
Solyc11g010790.1	0.51989	4.03533	212.784	2.91042	up	5.76618e-06	UDP-glycosyltransferase 91A1 (AHRD V3.3 *** A0A2G2Y5N3_CAPAN)
Solyc07g047840.2	7.679	21.0057	541.672	1.40266	up	5.80418e-06	chaperone (AHRD V3.3 *** AT5G15802.1)
Solyc08g080750.4	0.772	3.27656	137.313	2.03747	up	5.99835e-06	LURP-one-like protein (AHRD V3.3 *** A0A1P8AWJ7_ARATH)
Solyc10g077040.2	9.15614	26.5791	1655.36	1.48497	up	6.05455e-06	Magnesium-protoporphyrin IX monomethyl ester [oxidative] cyclase, chloroplastic (AHRD V3.3 *** A0A1U8EC90_CAPAN)
Solyc12g044610.2	2.47329	6.7815	486.399	1.40622	up	6.30784e-06	Transcription factor MYB1R1 (AHRD V3.3 *** A0A2G3B343_CAPCH)
Solyc08g079730.2	0.47466	3.26042	178.171	2.73193	up	6.66181e-06	Protein DETOXIFICATION (AHRD V3.3 *** A0A2I4HQ16_9ROSI)
Solyc03g121090.4	32.0909	88.3648	3311.78	1.40863	up	6.8235e-06	BnaC02g12160D protein (AHRD V3.3 *-* A0A078HTB1_BRANA)
Solyc10g008400.1	138.305	309.661	9930.25	1.11368	up	7.06693e-06	E3 ubiquitin-protein ligase RMA1H1 (AHRD V3.3 *** A0A2G3BCU0_CAPCH)
Solyc06g068500.3	409.831	185.84	24317.8	-1.19155	down	7.22306e-06	Chaperone protein DnaJ (AHRD V3.3 *** A0A2G2WQF7_CAPBA)
Solyc05g025810.3	2.36786	6.40977	380.851	1.38678	up	7.25333e-06	Strictosidine synthase (AHRD V3.3 *** A0A2U1MD24_ARTAN)
Solyc06g071070.1	4.15799	16.4046	535.381	1.9298	up	7.50936e-06	NAD(P)-binding Rossmann-fold superfamily protein (AHRD V3.3 *** A0A2U1L921_ARTAN),Pfam:PF13561
Solyc01g095630.3	18.3701	68.7862	4370.67	1.85513	up	7.62485e-06	WRKY transcription factor 41
Solyc01g010290.4	4.59298	10.1409	1182.83	1.09181	up	7.90062e-06	Ureide permease (AHRD V3.3 *** A0A2R6PBP7_ACTCH)
Solyc11g005650.1	52.4292	26.4444	908.712	-1.03585	down	8.22712e-06	Ubiquitin (AHRD V3.3 *** F2Z6M3_IPONI)
Solyc06g082590.1	2.56251	26.0504	705.113	3.29363	up	8.52428e-06	DNA-binding protein Pti6
Solyc07g065860.3	35.6298	6.20221	4858	-2.57023	down	8.82026e-06	Receptor protein kinase, putative (AHRD V3.3 *** B9T1Q4_RICCO)
Solyc01g104850.3	4.47556	17.7622	1331.41	1.9344	up	9.73999e-06	Carboxypeptidase (AHRD V3.3 *** A0A1U8HG02_CAPAN)
Solyc10g076660.2	2.6591	12.731	928.002	2.21523	up	9.74017e-06	2-oxoglutarate (2OG) and Fe(II)-dependent oxygenase superfamily protein (AHRD V3.3 *** F4J670_ARATH)
Solyc10g080940.3	64.9827	165.335	10933	1.29612	up	1.01029e-05	Tubulin beta chain (AHRD V3.3 *** A0A1U8EJY6_CAPAN)
Solyc01g086680.4	2.20685	20.3058	704.842	3.15	up	1.03337e-05	glutathione S-transferase T1
Solyc07g053140.3	0.79609	16.2838	677.519	4.30134	up	1.04771e-05	Zinc finger protein/CONSTANS-like protein (AHRD V3.3 *-* A0A2K3M573_TRIPR)
Solyc08g007255.1	3.91857	1.49618	365.489	-1.43856	down	1.05022e-05	Exostosin family protein (AHRD V3.3 *-* F4JMK5_ARATH)
Solyc06g083480.4	5.2375	0.82368	159.434	-2.71854	down	1.06471e-05	NAD(P)-binding Rossmann-fold superfamily protein (AHRD V3.3 *** A0A1P8AYK7_ARATH)
Solyc02g089550.3	1.81825	4.06124	572.043	1.1125	up	1.08614e-05	protein NSP-INTERACTING KINASE 1 (AHRD V3.3 *** A0A1U8FR57_CAPAN)
Solyc04g078470.3	0	1.45324	64.7296	9.42249	up	1.08979e-05	D-type cyclin-3
Solyc10g055390.2	18.8465	5.59806	1692.3	-1.80511	down	1.08833e-05	Major facilitator superfamily protein (AHRD V3.3 *** Q9SW40_ARATH)
Solyc01g007100.3	2.18572	6.32846	763.786	1.48267	up	1.10049e-05	Digalactosyldiacylglycerol synthase 1, chloroplastic (AHRD V3.3 *** A0A1U8EIN3_CAPAN)
Solyc02g089680.4	77.2934	38.7811	6747.25	-1.04452	down	1.09874e-05	Protein trichome birefringence-like 19 (AHRD V3.3 *** A0A2G3ABU9_CAPAN)
Solyc02g093590.3	9.14606	22.1636	1507.21	1.22581	up	1.10879e-05	zinc finger protein CONSTANS-LIKE 16-like (AHRD V3.3 *** A0A2I4E4H9_9ROSI)
Solyc11g068710.3	11.5006	34.858	932.894	1.55215	up	1.22645e-05	F-box family protein (AHRD V3.3 *-* A0A2U1LJ24_ARTAN)
Solyc10g007040.3	4.61674	10.9203	941.252	1.19348	up	1.24148e-05	Core-2/I-branching beta-1,6-N-acetylglucosaminyltransferase family protein (AHRD V3.3 *** A0A2U1M9T8_ARTAN)
Solyc06g009110.3	36.2504	10.5455	2535.81	-1.8291	down	1.28073e-05	Eukaryotic aspartyl protease family protein (AHRD V3.3 *** A0A2U1QF58_ARTAN)
Solyc03g093140.3	1.94617	14.0848	1146.61	2.80107	up	1.33592e-05	Glycerol-3-phosphate transporter 1-like protein (AHRD V3.3 *** A0A2K3PR18_TRIPR)
Solyc12g096900.2	4.15349	13.3389	802.477	1.63485	up	1.35901e-05	Disease resistance protein (TIR-NBS-LRR class) family (AHRD V3.3 *-* A0A2U1LJH5_ARTAN)
Solyc04g005040.1	14.8733	7.22298	813.525	-1.09188	down	1.40744e-05	Metalloendoproteinase 1 (AHRD V3.3 *** A0A1J3JDB5_NOCCA)
Solyc05g050710.3	2.16296	7.21974	518.26	1.68823	up	1.40655e-05	Lecithin-cholesterol acyltransferase-like 1 (AHRD V3.3 *** A0A2G2WT15_CAPBA)
Solyc01g096510.2	1.36689	22.5647	594.684	3.98698	up	1.45882e-05	Sigma factor binding protein 1, chloroplastic (AHRD V3.3 *** A0A2G2W6X7_CAPBA)
Solyc06g051800.3	390.183	111.047	25116	-1.85962	down	1.47441e-05	expansin 1
Solyc11g009010.2	89.2443	45.7572	4075.14	-1.01327	down	1.502e-05	Alpha/beta-Hydrolases superfamily protein (AHRD V3.3 *-* Q058J1_ARATH)
Solyc12g099200.2	143.356	329.385	13926.2	1.14805	up	1.53049e-05	Invertase inhibitor (AHRD V3.3 *** O49908_TOBAC)
Solyc01g087590.3	3.43084	0.28569	258.102	-3.63438	down	1.61553e-05	Polyamine oxidase (AHRD V3.3 *** Q4H439_TOBAC)
Solyc10g018300.3	12.6317	62.7815	6177.75	2.26128	up	1.64752e-05	Transketolase (AHRD V3.3 *** A0A200R9X0_9MAGN)
Solyc01g107890.3	0.04075	0.9506	95.4143	4.49552	up	1.65628e-05	Filament-like plant protein 7 (AHRD V3.3 *** A0A314KPZ1_NICAT)
Solyc05g009610.1	1.98306	9.83004	405.44	2.26296	up	1.66782e-05	Alpha/beta-Hydrolases superfamily protein (AHRD V3.3 *** A0A2U1PVQ0_ARTAN)
Solyc07g042080.4	24.5181	11.776	3327.2	-1.10743	down	1.68953e-05	Inter-alpha-trypsin inhibitor heavy chain-like protein (AHRD V3.3 *** Q8L798_ARATH)
Solyc05g041700.1	57.8798	25.5584	743.287	-1.2297	down	1.71359e-05	Unknown protein
Solyc06g053620.4	226.895	79.3099	12664.1	-1.56419	down	1.72128e-05	phosphoenolpyruvate carboxylase kinase 2
Solyc03g112390.3	0.19612	2.10802	105.106	3.37114	up	1.74797e-05	R2R3MYB transcription factor 86
Solyc05g053330.3	1.96782	0.38737	87.8276	-2.39226	down	1.75821e-05	Transcription factor (AHRD V3.3 *** A0A2G3CHW7_CAPCH)
Solyc01g111110.3	1.65095	17.9403	260.689	3.37699	up	1.84161e-05	transmembrane protein (AHRD V3.3 *** AT2G21180.1)
Solyc03g118260.3	5.19204	2.47115	753.412	-1.12131	down	1.8656e-05	Adp-ribosylation factor gtpase-activating protein agd3 (AHRD V3.3 *** A0A1J6J465_NICAT)
Solyc12g014480.2	10.6125	24.8494	658.047	1.17738	up	1.96725e-05	golgin family A protein (AHRD V3.3 *-* AT4G22320.2)
Solyc07g054730.1	830.204	374.117	11814.6	-1.20034	down	1.9831e-05	Wound-responsive family protein (AHRD V3.3 *** AT4G28240.1)
Solyc01g105720.2	38.1052	87.5949	7961.73	1.15013	up	2.04924e-05	hypothetical protein (AHRD V3.3 *** AT1G58120.1)
Solyc09g014940.3	0.14716	8.01772	133.042	5.67649	up	2.13336e-05	wound-induced protein 1-like (AHRD V3.3 *** A0A2I4HKI2_9ROSI)
Solyc01g086670.3	0.24271	2.90664	63.7857	3.52311	up	2.15231e-05	Unknown protein
Solyc01g107350.3	1.68114	4.16235	431.026	1.25883	up	2.16838e-05	DUF620 domain-containing protein (AHRD V3.3 *** A0A1Q3D2E6_CEPFO)
Solyc10g007600.3	2259.38	805.209	168586	-1.5394	down	2.22378e-05	glycolate oxidase
Solyc01g103590.4	44.9333	7.38456	1876.85	-2.65638	down	2.2482e-05	Lactoylglutathione lyase / glyoxalase (AHRD V3.3 *** A0A1Y1HY85_KLENI)
Solyc03g025670.3	15.4448	53.4357	1921.56	1.74521	up	2.26537e-05	PAR1 (AHRD V3.3 *** A0A2U1P9T7_ARTAN)
Solyc06g062670.3	6.30668	23.6549	2009.75	1.85403	up	2.31645e-05	Protein indeterminate-domain 7 (AHRD V3.3 *** A0A2G3C8G8_CAPCH)
Solyc01g094260.4	9.59898	32.7329	1704.47	1.7179	up	2.37093e-05	NAD(P)-binding Rossmann-fold superfamily protein (AHRD V3.3 *** F4JE70_ARATH)
Solyc12g005340.3	28.792	99.3586	7133.9	1.73898	up	2.38053e-05	Transcription factor GRAS (AHRD V3.3 *** A0A200QMI2_9MAGN)
Solyc06g060560.3	0.60045	2.88502	112.117	2.21189	up	2.44657e-05	hypothetical protein (AHRD V3.3 *** AT2G27830.1)
Solyc01g094170.3	52.1771	24.1612	4771.15	-1.15995	down	2.52191e-05	Digalactosyldiacylglycerol synthase 2, chloroplastic (AHRD V3.3 *** A0A1U8E3X1_CAPAN)
Solyc06g034290.3	27.3216	9.53596	2237.25	-1.56553	down	2.6695e-05	Glycerol-3-phosphate transporter 1-like protein (AHRD V3.3 *** A0A2K3PR18_TRIPR)
Solyc02g085830.4	13.5722	44.5213	2383.3	1.6656	up	2.74172e-05	Regulator of Vps4 activity in the MVB pathway protein (AHRD V3.3 *-* Q9FX63_ARATH)
Solyc10g024490.2	2.45043	0.76862	207.83	-1.72008	down	2.75057e-05	Protein NRT1/ PTR FAMILY 7.3 (AHRD V3.3 *** A0A2G2YL05_CAPAN)
Solyc08g016150.1	1.87411	20.0545	202.443	3.3584	up	2.86115e-05	Avr9/Cf-9 rapidly elicited protein 180 (AHRD V3.3 *** Q9FQZ1_TOBAC)
Solyc11g069940.1	23.1133	71.4343	1346.26	1.57674	up	2.92168e-05	Glutaredoxin (AHRD V3.3 *** A0A118JSL8_CYNCS)
Solyc03g118770.4	0.09161	2.71951	122.898	4.83499	up	3.02611e-05	WUSCHEL-related homeobox 6 (AHRD V3.3 *** A0A2G3A315_CAPAN)
Solyc01g086640.2	3.59302	12.2547	1189.43	1.71574	up	3.29833e-05	O-fucosyltransferase (AHRD V3.3 *** A0A2P5FQR3_TREOI)
Solyc01g095470.3	7.85176	32.5262	2652.5	1.99873	up	3.30748e-05	Glucose-6-phosphate 1-epimerase (AHRD V3.3 *** A0A1U8DT32_CAPAN)
Solyc01g101090.3	74.2026	21.208	5290.92	-1.85599	down	3.32654e-05	Ypt/Rab-GAP domain of gyp1p superfamily protein (AHRD V3.3 *** A0A1I9LLP9_ARATH)
Solyc10g039290.2	0.72069	5.77033	411.723	2.94615	up	3.4122e-05	Major facilitator superfamily protein (AHRD V3.3 *** A0A1P8AT47_ARATH)
Solyc08g059710.4	3.65495	0.20265	230.528	-4.21799	down	3.42639e-05	EEIG1/EHBP1 N-terminal domain-containing protein (AHRD V3.3 *** A0A2U1Q5Z2_ARTAN)
Solyc09g018070.1	0.66473	3.79745	206.865	2.46888	up	3.43153e-05	Protein DETOXIFICATION (AHRD V3.3 *** A0A2U1M0L9_ARTAN)
Solyc12g005930.2	22.1287	10.8597	1939.89	-1.078	down	3.43777e-05	Ypt/Rab-GAP domain of gyp1p superfamily protein (AHRD V3.3 *** A0A2U1LL89_ARTAN)
Solyc03g007330.3	6.163	14.5592	2105.15	1.19053	up	3.45471e-05	ATP-dependent zinc metalloprotease FtsH (AHRD V3.3 *-* A0A2K8MFX7_9SPHN)
Solyc06g007460.3	0.98123	5.94381	125.479	2.54958	up	3.55748e-05	EPIDERMAL PATTERNING FACTOR-like protein 6 (AHRD V3.3 *** A0A2G2WHG3_CAPBA)
Solyc06g076280.3	7.9081	18.6508	1984.71	1.18771	up	3.56079e-05	Transcription factor GRAS (AHRD V3.3 *** A0A2U1MZS4_ARTAN)
Solyc06g076490.3	5.62711	20.6412	1497.3	1.8231	up	3.59008e-05	serine/threonine-protein kinase pakD (AHRD V3.3 --* XP_021278037.1)
Solyc01g099980.4	2.67596	5.7956	763.011	1.06437	up	3.68676e-05	Enolase (DUF1399) (AHRD V3.3 *-* F4I3L9_ARATH)
Solyc09g064200.4	106.414	39.2736	26390.2	-1.48654	down	3.68128e-05	Myosin (AHRD V3.3 *** W5ZTD6_MAIZE)
Solyc06g007440.4	9.51878	2.11583	713.327	-2.21597	down	3.71573e-05	Non-specific serine/threonine protein kinase (AHRD V3.3 *** A0A2G3C4Q5_CAPCH)
Solyc07g056050.1	87.2468	44.274	8771.72	-1.02761	down	3.76556e-05	Transmembrane 9 superfamily member (AHRD V3.3 *** A0A2G2Z4P1_CAPAN)
Solyc10g074540.1	2.05249	6.96067	309.414	1.71732	up	3.83726e-05	Protein EXORDIUM-like 3 (AHRD V3.3 *** A0A1U8DVK9_CAPAN)
Solyc10g009110.1	158.239	431.106	13099.7	1.39447	up	3.85254e-05	ethylene response factor F.5
Solyc05g008060.4	4.15689	22.4637	2381.61	2.38265	up	3.92162e-05	SlPIN4
Solyc06g074670.4	58.683	18.1419	4842.35	-1.74366	down	3.9553e-05	UDP-apiose/UDP-xylose synthase (AHRD V3.3 *** A0A1B3TP38_SPIPO)
Solyc03g095880.1	137.487	18.5139	809.839	-2.9417	down	4.09319e-05	Unknown protein
Solyc07g065160.4	0.86276	2.97086	142.86	1.73389	up	4.21108e-05	Pirin-like protein (AHRD V3.3 *** A0A2G3C2M5_CAPCH)
Solyc01g109040.4	7.19797	30.16	780.884	2.0142	up	4.30911e-05	Cytochrome b6-f complex subunit 7 (AHRD V3.3 *** A0A1U8DXD4_CAPAN)
Solyc04g005050.1	6.1204	18.1616	889.891	1.521	up	4.33198e-05	Metalloendoproteinase 1 (AHRD V3.3 *** A0A1J3IKZ8_NOCCA)
Solyc04g071800.3	5.09752	10.8786	1060.57	1.04308	up	4.4511e-05	Cytochrome P450 (AHRD V3.3 *-* A0A200Q069_9MAGN)
Solyc02g036370.3	6.7038	16.5285	1611.48	1.25257	up	4.52923e-05	Protein REVEILLE 7-like (AHRD V3.3 *** A0A2G3A4J4_CAPAN)
Solyc06g073180.3	3.29071	12.6214	686.895	1.89025	up	4.55512e-05	CONSTANS interacting protein 1
Solyc03g026370.1	5.75967	33.5471	436.666	2.49197	up	4.61598e-05	Peptidoglycan-binding LysM domain-containing protein (AHRD V3.3 *** A0A2U1MKY7_ARTAN)
Solyc03g096260.3	0.10562	2.76359	174.202	4.66774	up	4.65162e-05	Protein yippee-like (AHRD V3.3 *** A0A1U8GAE4_CAPAN)
Solyc06g083130.4	1.93207	18.7658	455.091	3.22206	up	4.67764e-05	dCTP pyrophosphatase 1 (AHRD V3.3 *** A0A2G2ZE82_CAPAN)
Solyc07g041750.3	118.74	35.4772	14866.3	-1.79177	down	4.75858e-05	O-fucosyltransferase family protein (AHRD V3.3 *** A0A2U1LL12_ARTAN)
Solyc07g056190.3	2.08735	14.9663	348.824	2.78838	up	4.79271e-05	Heavy metal-associated isoprenylated plant protein (AHRD V3.3 *** A0A2R6QEC1_ACTCH)
Solyc08g076390.3	21.5184	10.6847	3692.38	-1.05853	down	4.85293e-05	Transcription factor jumonji (Jmj) family protein / zinc finger (C5HC2 type) family protein (AHRD V3.3 *** F4KIX0_ARATH)
Solyc01g010185.1	38.0845	89.6574	3552.16	1.18408	up	4.89664e-05	Retrovirus-related Pol polyprotein from transposon TNT 1-94 (AHRD V3.3 *-* A0A2K3MSD0_TRIPR)
Solyc03g111300.1	0.4483	0	22.5069	-7.97951	down	4.89442e-05	Cytochrome P450 (AHRD V3.3 *** A0A200QGE7_9MAGN)
Solyc02g090380.4	8.46471	19.5636	2697.96	1.16002	up	5.04484e-05	Disease resistance protein (CC-NBS-LRR class) family (AHRD V3.3 *** A0A1P8BE24_ARATH)
Solyc03g118510.3	1.84041	4.34055	496.199	1.19011	up	5.08731e-05	Ovary receptor kinase 27 (AHRD V3.3 *** S4WIQ7_SOLCH)
Solyc03g025830.4	2.81281	1.12924	439.326	-1.36774	down	5.1754e-05	Myosin heavy chain-related protein (AHRD V3.3 *** Q9C8T4_ARATH)
Solyc03g006100.4	0.99004	2.95619	373.339	1.52469	up	5.24988e-05	LRR receptor-like serine/threonine-protein kinase EFR (AHRD V3.3 *** A0A1U8GGG3_CAPAN)
Solyc10g080840.1	120.911	55.382	9104.89	-1.17862	down	5.2955e-05	Cytochrome P450 (AHRD V3.3 *** A2PZD4_IPONI)
Solyc06g074530.1	12.2927	34.3218	2016.43	1.43474	up	5.34979e-05	Arogenate dehydratase (AHRD V3.3 *** A0A2G2VAY6_CAPBA)
Solyc03g114190.1	0.2502	5.63887	81.4175	4.41003	up	5.45361e-05	RING/U-box superfamily protein (AHRD V3.3 *-* A0A2U1Q188_ARTAN)
Solyc03g116360.2	11.1505	3.98423	1921.47	-1.53363	down	5.64447e-05	Regulator of chromosome condensation (RCC1) family protein (AHRD V3.3 *** A0A1I9LLL7_ARATH)
Solyc06g065530.4	0	0.58648	25.8341	8.0973	up	5.73699e-05	GDSL esterase/lipase (AHRD V3.3 *** A0A314ZSH7_PRUYE)
Solyc02g082633.1	20.5042	8.67462	1455.34	-1.28922	down	5.85617e-05	DNA mismatch repair protein MLH3 (AHRD V3.3 *-* A0A2G2XFY3_CAPBA)
Solyc07g008320.3	117.039	49.5426	21422.3	-1.28861	down	6.24602e-05	Calcium-transporting ATPase (AHRD V3.3 *** G3LY22_SOLLC)
Solyc10g009595.1	31.0479	2.64	2147.08	-3.60496	down	6.32931e-05	Retrovirus-related Pol polyprotein from transposon TNT 1-94 (AHRD V3.3 *-* A0A2K3MQA9_TRIPR)
Solyc12g019710.1	41.2066	19.7953	2190.63	-1.10839	down	6.34614e-05	Unknown protein
Solyc01g087160.2	17.0391	7.62099	1584.71	-1.21164	down	6.48907e-05	Unknown protein
Solyc05g026240.3	3.85454	13.0764	660.323	1.71683	up	6.52084e-05	Leucine-rich repeat receptor-like protein kinase family (AHRD V3.3 *** A0A0K9Q1P6_ZOSMR)
Solyc04g008240.3	61.4279	31.1777	7455.62	-1.02741	down	6.62409e-05	2-oxoglutarate (2OG) and Fe(II)-dependent oxygenase superfamily protein (AHRD V3.3 *-* A8MRW3_ARATH)
Solyc07g007550.3	0.93113	4.18872	351.699	2.11433	up	6.70836e-05	Heparanase-like protein 3 (AHRD V3.3 *** A0A2G2WBB8_CAPBA)
Solyc08g041930.1	16.2212	2.44642	102.762	-2.76826	down	6.76055e-05	Unknown protein
Solyc09g011010.3	2.91718	12.568	341.435	2.05874	up	6.78713e-05	High-light-induced protein, chloroplastic (AHRD V3.3 *** A0A1U8FG85_CAPAN)
Solyc04g009910.3	4.20097	12.7999	642.05	1.55886	up	6.84454e-05	Phosphoenolpyruvate carboxylase kinase (AHRD V3.3 *** Q9SDY0_SOLLC)
Solyc08g082170.4	92.2157	31.8161	8289.85	-1.58429	down	6.97985e-05	Pectin lyase-like superfamily protein (AHRD V3.3 *** A0A2U1LXC7_ARTAN)
Solyc02g032800.1	15.1486	6.84417	480.801	-1.20042	down	7.03932e-05	Senescence regulator S40 (AHRD V3.3 *** A0A200QJC6_9MAGN)
Solyc08g066330.3	1.50063	6.55945	294.589	2.07871	up	7.1885e-05	LEY17225 cyclin-dependent protein kinase A-1
Solyc01g087980.4	12.1471	37.9406	1973.34	1.59481	up	7.27155e-05	DUF793 domain-containing protein (AHRD V3.3 *** A0A1Q3CNG5_CEPFO)
Solyc10g006870.1	6.28612	2.3073	731.98	-1.49342	down	7.27701e-05	Receptor-like protein kinase THESEUS 1 (AHRD V3.3 *** A0A1U8HD02_CAPAN)
Solyc02g078950.4	0.53398	1.79308	228.166	1.69675	up	7.39919e-05	Beta-galactosidase (AHRD V3.3 *** A0A2G3A8L8_CAPAN)
Solyc11g071420.3	0.13445	0.61702	90.3426	2.15043	up	7.40178e-05	I2C2
Solyc08g082990.3	13.3745	5.19262	1623.82	-1.41317	down	7.45605e-05	Oligopeptide transporter (AHRD V3.3 *** A0A200RD47_9MAGN)
Solyc11g069570.2	0.31224	2.37552	69.0687	2.87709	up	7.55539e-05	Cytokinin riboside 5'-monophosphate phosphoribohydrolase (AHRD V3.3 *** A0A2G2YHS4_CAPAN)
Solyc11g073075.1	1.17792	11.7138	337.008	3.26966	up	7.67648e-05	Zinc finger protein (AHRD V3.3 *** A0A200PZ96_9MAGN)
Solyc03g059110.1	57.9187	26.6418	496.049	-1.17133	down	7.7241e-05	Unknown protein
Solyc05g025680.3	1.41234	5.1658	609.578	1.81893	up	7.76194e-05	Respiratory burst oxidase homolog (AHRD V3.3 *** Q84KK8_NICBE)
Solyc04g009260.3	2.18405	5.74483	672.305	1.34332	up	8.1885e-05	Disease resistance protein (AHRD V3.3 *** A0A200PUC6_9MAGN)
Solyc01g105030.3	26.2747	83.1422	4321.63	1.60725	up	8.21922e-05	Chlorophyll a-b binding protein, chloroplastic (AHRD V3.3 *** A0A2G3AWK5_CAPCH)
Solyc01g006540.4	2380.2	803.836	329617	-1.61721	down	8.33329e-05	lipoxygenase C
Solyc09g056340.3	106.753	36.7166	5324.67	-1.58774	down	8.35845e-05	Ras-related protein RABA5b (AHRD V3.3 *** A0A2G2V0T3_CAPBA)
Solyc03g078120.4	56.9489	29.3134	2320.27	-1.00635	down	8.47945e-05	NAC domain (AHRD V3.3 *-* A0A200QQQ7_9MAGN)
Solyc07g045140.4	18.7211	8.14429	1834.4	-1.25035	down	8.70912e-05	transmembrane protein (AHRD V3.3 *** AT4G12680.1)
Solyc10g084600.2	13.6573	3.36552	253.846	-2.07292	down	8.78895e-05	Plant protein 1589 of Uncharacterized protein function (AHRD V3.3 *-* A0A061EZD3_THECC)
Solyc02g024010.1	5.58494	14.392	298.576	1.31726	up	8.8433e-05	transmembrane protein (AHRD V3.3 *** AT4G21740.1)
Solyc04g058110.3	2.05461	4.59146	588.707	1.11088	up	8.8638e-05	G-type lectin S-receptor-like serine/threonine-protein kinase (AHRD V3.3 *** A0A2G3CF44_CAPCH)
Solyc12g055750.3	40.3763	18.0551	3912.33	-1.20963	down	8.91447e-05	Vacuolar cation/proton exchanger (AHRD V3.3 *** K4DFQ6_SOLLC)
Solyc09g075970.3	2.42618	0.80458	182.947	-1.64268	down	8.9726e-05	Sec14p-like phosphatidylinositol transfer family protein (AHRD V3.3 *** F4I8Q8_ARATH)
Solyc10g077130.1	21.6048	63.6861	1751.85	1.50966	up	9.01776e-05	calmodulin-binding protein 25-like (AHRD V3.3 *** A0A2I4GIE5_9ROSI)
Solyc09g010780.3	3.85838	1.28698	354.545	-1.63127	down	9.07744e-05	Protein phosphatase 2C (AHRD V3.3 *-* A0A2U1P5P3_ARTAN)
Solyc02g082630.2	7.09812	2.77152	421.403	-1.40312	down	9.11005e-05	Phosphoinositide phosphatase family protein (AHRD V3.3 *-* A0A2U1LC37_ARTAN)
Solyc12g008510.2	0.74569	2.60239	166.499	1.75498	up	9.11083e-05	hexokinase 3
Solyc03g116200.2	42.8227	159.892	1027.85	1.84993	up	9.17325e-05	Unknown protein
Solyc06g066370.4	61.2693	131.635	13111.1	1.05556	up	9.21073e-05	WRKY transcription factor 31
Solyc09g073030.4	17.3942	6.35018	638.851	-1.50407	down	9.50959e-05	Unknown protein
Solyc03g119110.4	2.28396	5.55561	327.765	1.23256	up	9.55113e-05	GPI-anchored protein (AHRD V3.3 *** AT3G18050.1)
Solyc10g079870.3	0.45887	7.76028	457.225	4.03622	up	9.90371e-05	Cytokinin dehydrogenase 1 (AHRD V3.3 *** A0A2G3BH86_CAPCH)
Solyc02g085400.3	7.44884	1.33464	536.057	-2.52785	down	9.92741e-05	Sulfite exporter TauE/SafE family protein (AHRD V3.3 *** A0A2U1KY14_ARTAN)
Solyc07g042390.3	4.02471	30.0723	635.275	2.84662	up	0.000100696	Plant invertase/pectin methylesterase inhibitor superfamily protein (AHRD V3.3 *** A0A061GSW0_THECC)
Solyc04g079120.3	48.1726	12.082	4499.3	-2.0443	down	0.000101097	Protein phosphatase 2C family protein (AHRD V3.3 *** A0A2U1LUI4_ARTAN)
Solyc01g010660.3	39.0261	16.6336	3449.62	-1.27967	down	0.000101573	Protein kinase 2B, chloroplastic (AHRD V3.3 *** A0A2G3AIH7_CAPAN)
Solyc07g008540.3	2.45725	5.53405	492.159	1.12035	up	0.00010222	Zinc finger protein CONSTANS-LIKE 2 (AHRD V3.3 *-* COL2_ARATH)
Solyc11g005380.2	190.217	89.6093	14042	-1.1359	down	0.000103593	Trihelix transcription factor GTL1 (AHRD V3.3 *** A0A2G2VFX7_CAPBA)
Solyc01g097470.4	12.0676	47.8588	1795.95	1.94085	up	0.000103949	Neurogenic locus notch-like protein (AHRD V3.3 *** F4JIF2_ARATH)
Solyc06g068520.3	4.64015	10.5291	384.06	1.13305	up	0.000105775	Hydroxyproline-rich systemin (AHRD V3.3 *** HSY1_SOLLC)
Solyc02g071010.1	0.66464	6.34925	184.869	3.19449	up	0.000107637	Chlorophyll a-b binding protein, chloroplastic (AHRD V3.3 *** A0A2G3A7J8_CAPAN)
Solyc02g090970.1	0.43812	13.6742	502.636	4.92414	up	0.000107956	MAP kinase kinase kinase 21
Solyc10g081570.3	710.518	130.982	34406.2	-2.48735	down	0.000107817	Marmande
Solyc05g009950.3	1.57254	11.8837	442.135	2.86274	up	0.000110675	Cytochrome b561 (AHRD V3.3 *** A0A200Q8Q9_9MAGN)
Solyc08g077870.4	0.43024	3.36601	82.4632	2.92472	up	0.000111077	cyclin-T1-like (AHRD V3.3 *** A0A2I4GUH5_9ROSI)
Solyc01g005660.3	0.28084	2.16995	74.9062	2.91641	up	0.000112123	R2R3MYB transcription factor 5
Solyc06g005280.1	0	0.34794	20.8035	7.78508	up	0.000112276	Exocyst subunit Exo70 family protein (AHRD V3.3 *** A0A1S6GXB7_TOBAC)
Solyc10g084070.1	290.792	57.7887	2872.23	-2.37914	down	0.000114038	Unknown protein
Solyc11g073110.2	0.24296	3.04064	126.389	3.57846	up	0.000114395	Protein UPSTREAM OF FLC (AHRD V3.3 *** A0A2G2VN71_CAPBA)
Solyc06g076660.3	1.17621	3.57774	179.13	1.55468	up	0.000114885	proliferating cell nuclear antigen
Solyc02g089080.2	1.30949	9.36955	342.573	2.79406	up	0.000115372	Protein RALF-like 27 (AHRD V3.3 --* A0A2G3D352_CAPCH)
Solyc02g070940.1	3.81727	15.4394	509.396	1.96188	up	0.000119159	Chlorophyll a-b binding protein, chloroplastic (AHRD V3.3 *** A0A2G3A7J8_CAPAN)
Solyc06g017860.3	3.76526	0.30116	209.489	-3.68381	down	0.000119488	Carboxypeptidase (AHRD V3.3 *** A0A2G3CAN0_CAPCH)
Solyc11g069390.1	2.2159	6.92642	209.319	1.59925	up	0.000120811	arabinogalactan protein 1 (AHRD V3.3 *** XP_004251131.1)
Solyc02g083250.3	85.0019	200.543	9600.08	1.18782	up	0.000121152	Cellular retinaldehyde-binding/triple function, C-terminal (AHRD V3.3 *** B6SN40_MAIZE)
Solyc07g054220.1	1.5724	4.22114	225.975	1.37106	up	0.00012508	Ethylene-responsive transcription factor (AHRD V3.3 *** A0A2G3C0R2_CAPCH)
Solyc11g056620.3	5.46268	2.49739	463.494	-1.17802	down	0.000124986	hypothetical protein (AHRD V3.3 *-* AT4G12070.1)
Solyc05g005930.3	3.32904	10.2599	605.044	1.576	up	0.000125726	Glycosyltransferase (AHRD V3.3 *** A0A2I4G8J4_9ROSI)
Solyc02g092560.3	13.1951	28.1494	2939.55	1.0412	up	0.000127688	BTB/POZ domain-containing protein (AHRD V3.3 *** A0A2G2XGY8_CAPBA)
Solyc06g007970.3	0.18091	5.66187	189.85	4.91395	up	0.000130247	Protein SULFUR DEFICIENCY-INDUCED 1 (AHRD V3.3 *** A0A1U8GXQ8_CAPAN)
Solyc04g007410.4	6.67179	20.728	751.967	1.5844	up	0.000130782	transmembrane protein (AHRD V3.3 *-* AT3G45050.4)
Solyc10g045155.1	18.2273	6.9067	259.806	-1.44821	down	0.000131702	Unknown protein
Solyc11g066840.3	69.5614	162.511	9198.48	1.17453	up	0.000132978	Histone deacetylase HDT1 (AHRD V3.3 *** A0A2G2VQ39_CAPBA)
Solyc02g093270.4	14.7172	92.0423	3875.29	2.59868	up	0.000135282	caffeoyl-CoA O-methyltransferase
Solyc02g090360.3	483.199	98.1254	39154.3	-2.34833	down	0.000136281	L-ascorbate oxidase-like protein (AHRD V3.3 *** A0A1U8FPI3_CAPAN)
Solyc08g077490.2	5.81764	2.75637	584.645	-1.12611	down	0.000137119	Vacuolar protein sorting 13 (AHRD V3.3 *-* J7FHV5_MESCR)
Solyc02g088270.3	846.007	288.405	55461.2	-1.60249	down	0.000137444	hypothetical protein (DUF1997) (AHRD V3.3 *** AT5G39530.1)
Solyc10g084860.1	0.05602	0.66481	47.7643	3.49532	up	0.000138091	Lectin receptor kinase (AHRD V3.3 *** E7CWB5_WHEAT)
Solyc10g078160.2	1.13688	3.57817	325.468	1.6017	up	0.000140706	Hydroxyproline-rich glycoprotein family protein (AHRD V3.3 *** B3H693_ARATH)
Solyc10g079470.3	8.08474	16.7387	1830.92	1.00105	up	0.000145671	gldhL-galactono-1,4-lactone dehydrogenase
Solyc08g079900.3	0.05099	2.69269	202.679	5.7116	up	0.000146408	Subtilisin-like protease (AHRD V3.3 *** Q9LWA4_SOLLC)
Solyc08g014280.3	0.04458	2.54092	170.753	5.78151	up	0.000146978	SUN-like protein 21
Solyc11g010760.1	12.9138	4.31359	829.494	-1.63039	down	0.000148143	Glycosyltransferase (AHRD V3.3 *** A0A2U1PXH3_ARTAN)
Solyc08g005010.4	9.17836	27.0761	2175.68	1.50719	up	0.000150499	CAAX amino terminal protease (AHRD V3.3 *** A0A200PSV1_9MAGN)
Solyc01g007200.2	9.42845	4.42665	495.932	-1.14194	down	0.000154435	Unknown protein
Solyc12g015850.1	0.83964	3.24517	166.711	1.90327	up	0.000157232	Nucleotide/sugar transporter family protein (AHRD V3.3 *** A0A2K3L035_TRIPR)
Solyc01g068080.4	3.71596	1.28621	243.916	-1.58451	down	0.000158541	NAD(P)-binding Rossmann-fold superfamily protein (AHRD V3.3 *** A0A2U1PJA8_ARTAN)
Solyc06g074620.3	36.3462	84.1819	4028.45	1.16068	up	0.000158394	hypothetical protein (AHRD V3.3 *** AT2G27830.1)
Solyc08g082090.1	27.2551	116.046	2338.81	2.04075	up	0.000158348	Avr9/Cf-9 rapidly elicited protein 194 (AHRD V3.3 *** Q9FQZ4_TOBAC)
Solyc01g102890.4	0	0.61823	21.2299	7.81442	up	0.000162345	Germin-like protein subfamily 1 member (AHRD V3.3 *** A0A2K3JPE5_TRIPR)
Solyc06g060340.3	1.49642	22.0515	846.968	3.83006	up	0.000162731	Photosystem II 22 kDa protein, chloroplastic (AHRD V3.3 *** A0A1U8GV91_CAPAN)
Solyc11g006990.2	141.902	58.9082	10039	-1.31671	down	0.000165108	Protein trichome birefringence-like 36 (AHRD V3.3 *** A0A2G2Y6D1_CAPAN)
Solyc03g111993.1	2.31478	0.29449	55.7267	-3.02835	down	0.000165598	Cytochrome P450 (AHRD V3.3 *-* A0A2U1PEB2_ARTAN)
Solyc12g019700.1	228.658	54.1041	2274.31	-2.13117	down	0.000182023	Unknown protein
Solyc12g056930.2	0.57251	2.25996	235.768	1.92889	up	0.000182393	sulfate transporter 2
Solyc11g013270.2	0.11343	1.379	81.5751	3.5632	up	0.000184456	O-fucosyltransferase (AHRD V3.3 *** A0A2P5CFH3_PARAD)
Solyc03g097580.4	1.77579	84.9077	3527.48	5.51947	up	0.000185382	Bidirectional sugar transporter SWEET (AHRD V3.3 *** A0A142DVH1_SOLTU)
Solyc11g073055.1	0.77988	9.67632	95.3573	3.62449	up	0.000187218	Zinc finger protein ZAT11 (AHRD V3.3 *-* A0A1J3JX49_NOCCA)
Solyc12g008980.3	0.68482	2.94746	233.152	2.05293	up	0.000192029	Delta,Pfam:PF05834
Solyc01g008710.5.1	3646.46	1158.05	213936	-1.70362	down	0.000195817	mannan endo-1,4-beta-mannosidase
Solyc02g063150.3	1.29452	8.90602	288.055	2.73028	up	0.000195736	RuBP carboxylase small subunit
Solyc05g009080.4	2.36207	6.29791	647.335	1.36646	up	0.000196914	Cyclase/dehydrase family protein (AHRD V3.3 *** A0A2K3P6S6_TRIPR)
Solyc11g068370.3	0.26234	1.55769	82.8847	2.51894	up	0.000197602	Transcription factor (AHRD V3.3 *** A0A2R4QNU7_9POAL)
Solyc02g062340.3	5.35197	30.3732	1833.96	2.45032	up	0.000211649	Fructose-bisphosphate aldolase (AHRD V3.3 *** Q9SXX4_NICPA)
Solyc04g082010.1	40.1356	137.265	3023.05	1.722	up	0.000215206	pre-plastocyanin
Solyc12g088700.1	0.84966	4.34729	205.074	2.31069	up	0.000218471	Glycosyltransferase (AHRD V3.3 *** A0A2U1PZD4_ARTAN)
Solyc01g097280.2	0.67391	16.339	409.845	4.53796	up	0.000218919	Pathogenesis-related protein 4b (AHRD V3.3 *** A0A0H3TYE5_CAPAN)
Solyc11g005240.1	0.74024	0.05652	35.3266	-3.76486	down	0.000221265	protein SENSITIVITY TO RED LIGHT REDUCED 1-like (AHRD V3.3 *-* A0A2I4GZX1_9ROSI)
Solyc04g054690.3	1.74186	6.13873	544.848	1.76619	up	0.000223609	ascorbate oxidase
Solyc02g072370.1	0.42991	0.01025	30.4943	-5.34491	down	0.00023468	Subtilisin-like protease (AHRD V3.3 *** Q9LWA3_SOLLC)
Solyc03g117310.1	34.5038	9.44944	939.977	-1.91613	down	0.000235895	Sterile alpha motif (SAM) domain-containing protein (AHRD V3.3 *** Q9M8M0_ARATH)
Solyc05g008380.4	52.0191	19.0057	5270.39	-1.5007	down	0.00023762	envelope glycoprotein B (AHRD V3.3 *** AT1G80540.3)
Solyc12g008490.2	15.6796	8.0788	1767.89	-1.00505	down	0.000237544	Nucleotide-diphospho-sugar transferases superfamily protein (AHRD V3.3 *** AT2G19880.2)
Solyc06g051460.4	0.43946	1.66331	231.079	1.86103	up	0.000238898	Double Clp-N motif-containing P-loop nucleoside triphosphate hydrolases superfamily protein (AHRD V3.3 *** A0A2U1M3E7_ARTAN)
Solyc11g009020.2	0.34584	3.93581	166.36	3.45912	up	0.000240127	Haloacid dehalogenase-like hydrolase (HAD) superfamily protein (AHRD V3.3 *** A0A2U1MUT6_ARTAN),Pfam:PF13419
Solyc07g054460.4	3.85028	9.2138	1154.89	1.20926	up	0.000241903	H/ACA ribonucleoprotein complex non-core subunit NAF1 (AHRD V3.3 *-* A0A2I4DNL3_9ROSI)
Solyc05g051750.3	4.33809	12.7493	547.643	1.51029	up	0.000244436	TOMPRORNA prosystemin
Solyc04g072940.4	0.25657	1.25544	72.8386	2.23608	up	0.000244884	nucleolar GTP-binding protein (AHRD V3.3 *** AT1G78110.1)
Solyc06g075610.1	2.48403	7.16531	600.123	1.48045	up	0.000247565	Exocyst subunit Exo70 family protein (AHRD V3.3 *** A0A2G2WNK6_CAPBA)
Solyc02g062240.3	10.2786	23.1337	802.562	1.11948	up	0.000248075	Small nuclear ribonucleoprotein Sm D3 (AHRD V3.3 *** A0A1U8FJ77_CAPAN)
Solyc06g073910.4	4.23134	9.27867	475.001	1.0807	up	0.000249976	Strictosidine synthase (AHRD V3.3 *** A0A200Q9R0_9MAGN)
Solyc03g115370.3	81.9716	29.3815	11519.4	-1.52925	down	0.000262526	Diacylglycerol kinase (AHRD V3.3 *** A0A1U8G5K6_CAPAN)
Solyc05g054870.3	7.28113	3.48409	308.605	-1.11535	down	0.00026693	protein RDM16 isoform X1 (AHRD V3.3 *-* XP_010321364.1)
Solyc03g123680.1	0.16902	4.76832	117.198	4.77899	up	0.00026993	RING/U-box superfamily protein (AHRD V3.3 *** A0A2U1LDD8_ARTAN)
Solyc11g006960.2	83.3717	34.5237	20731.2	-1.3209	down	0.000271377	spectrin beta chain%2C brain (AHRD V3.3 *** AT5G22450.3)
Solyc06g076120.2	9.43182	20.3349	929.222	1.05694	up	0.000274354	Fasciclin-like arabinogalactan protein 4 (AHRD V3.3 *** A0A2G2ZDY4_CAPAN)
Solyc10g080210.2	10208.9	371.927	606500	-4.82741	down	0.000275601	polygalacturonase
Solyc10g045380.2	0	0.50349	34.3302	8.5075	up	0.000277102	Vacuolar protein sorting-associated protein 62 (AHRD V3.3 *** A0A200RA51_9MAGN)
Solyc10g005320.3	0.92323	0	47.6981	-9.06322	down	0.000277701	Tryptophan synthase beta chain (AHRD V3.3 *** B2J8R2_NOSP7)
Solyc03g123760.3	139.303	65.0301	15430.7	-1.14899	down	0.000284703	phytoene desaturase
Solyc02g090870.1	6.67307	15.242	882.334	1.14056	up	0.000286257	hypothetical protein (AHRD V3.3 *** AT5G67020.1)
Solyc09g065240.3	1.90308	14.9868	930.574	2.92398	up	0.000286542	Patatin (AHRD V3.3 *** A0A2G3CVC2_CAPCH)
Solyc11g008140.3	0.44603	2.48373	138.66	2.42988	up	0.000289291	Pectate lyase (AHRD V3.3 *** A0A2G3AZH6_CAPCH)
Solyc02g093580.4	1.96811	7.31051	466.714	1.84749	up	0.000299477	Tomato 9612 mRNA
Solyc03g080070.4	0.02033	0.7825	38.1641	5.20806	up	0.000301755	WAT1-related protein (AHRD V3.3 *** K4BHY3_SOLLC)
Solyc08g060970.4	4.1925	19.2565	1251.6	2.15012	up	0.000303338	polygalacturonase AF118567
Solyc02g086840.3	3.61758	1.15139	396.077	-1.70347	down	0.000306528	Tetratricopeptide repeat (TPR)-like superfamily protein (AHRD V3.3 *** A0A2U1LHI7_ARTAN)
Solyc02g091860.3	1.0675	2.7767	453.506	1.32584	up	0.000307999	Receptor kinase (AHRD V3.3 *** D9IAP8_GOSHI)
Solyc03g124110.2	4.76438	18.8116	677.931	1.9331	up	0.000308031	Dehydration-responsive element-binding transcription factor (AHRD V3.3 *** A0A1S6M2D0_9CARY)
Solyc08g074270.4	1.43518	4.08397	406.367	1.45875	up	0.000310461	Photolyase/cryptochrome dash (AHRD V3.3 *** A0A1Y1HMX6_KLENI)
Solyc02g072440.4	0.50194	1.42924	221.202	1.46229	up	0.000313269	Receptor-like protein kinase (AHRD V3.3 *** A0A2R6Q6W2_ACTCH)
Solyc01g005800.3	0.06799	0.95494	74.3058	3.76209	up	0.000319763	Calmodulin binding protein (AHRD V3.3 *** A0A2K3N563_TRIPR)
Solyc04g074490.3	66.4031	25.1311	9782.23	-1.45049	down	0.000323834	F-box protein (AHRD V3.3 *** A0A2G3CNQ6_CAPCH)
Solyc12g007030.3	2.11113	8.20537	573.722	1.9034	up	0.000325792	Aldehyde dehydrogenase (AHRD V3.3 *** Q70T30_BIXOR)
Solyc04g009020.4	1.74618	4.66464	605.152	1.36611	up	0.0003293	High chlorophyll fluorescent 107 (AHRD V3.3 *** F4J3Z3_ARATH)
Solyc04g082960.1	21.3902	77.8075	1856.5	1.81651	up	0.000330652	Poly polymerase (AHRD V3.3 *** Q9C9J8_ARATH)
Solyc06g035620.3	4.57097	17.4245	1381.77	1.88211	up	0.000335883	Transcription factor GRAS (AHRD V3.3 *** A0A200QMI2_9MAGN)
Solyc04g074680.1	7.32953	21.3828	475.08	1.49603	up	0.000338498	chromodomain-helicase-DNA-binding protein 9-like (AHRD V3.3 --* XP_021604423.1)
Solyc10g009120.2	45.2073	125.784	1176.27	1.42353	up	0.000343223	Unknown protein
Solyc01g104650.3	226.38	79.945	15013.7	-1.55325	down	0.00034436	ABSCISIC ACID-INSENSITIVE 5-like protein 5 (AHRD V3.3 *** A0A2I4GE24_9ROSI)
Solyc01g109120.3	0.40524	3.24294	225.507	2.95076	up	0.000349602	Transducin/WD40 repeat-like superfamily protein (AHRD V3.3 *** A0A2U1MAA7_ARTAN)
Solyc02g093250.3	1.14963	5.77506	234.03	2.27774	up	0.000358191	Caffeoyl-CoA O-methyltransferase (AHRD V3.3 *** A0A1U8FPA5_CAPAN)
Solyc04g051280.4	73.2877	37.3477	7033.8	-1.0245	down	0.000358334	nucleolin (AHRD V3.3 *-* AT1G65090.3)
Solyc10g054200.1	1.92098	0.05788	33.7416	-5.09084	down	0.000363494	Unknown protein
Solyc12g005240.1	1.15628	3.83948	160.623	1.67753	up	0.000364118	plant/protein (DUF1995) (AHRD V3.3 *** AT3G20680.1)
Solyc10g076710.3	0.94656	2.95107	278.965	1.58868	up	0.000366645	Phosphoinositide phospholipase C (AHRD V3.3 *** O49950_SOLTU)
Solyc06g060840.1	134.735	46.6015	2482.51	-1.58457	down	0.000369289	Oleosin (AHRD V3.3 *** A0A1U8H204_CAPAN)
Solyc09g083190.3	1.20472	10.4779	421.872	3.0704	up	0.000371658	NAD(P)H dehydrogenase 18 (AHRD V3.3 *** A0A0F7CYQ9_9ROSI)
Solyc07g051880.1	89.2772	39.0565	4244.62	-1.24328	down	0.000377618	MAP kinase kinase kinase 52
Solyc10g078600.3	13.834	6.4948	1459	-1.14299	down	0.000380807	Jacalin-related lectin 3 (AHRD V3.3 *** A0A2G2Y0W6_CAPAN)
Solyc01g096790.4	1.35108	6.60215	101.963	2.23769	up	0.000389189	B3 domain-containing protein (AHRD V3.3 *-* A0A1Q3CKL9_CEPFO)
Solyc04g071780.3	2.13389	8.57791	612.849	1.95319	up	0.000389996	Cytochrome P450 (AHRD V3.3 *-* A0A200Q069_9MAGN)
Solyc04g082630.3	26.3553	81.5703	6435.53	1.57835	up	0.000389912	Glyceraldehyde-3-phosphate dehydrogenase (AHRD V3.3 *** A0A2G2X1C8_CAPBA)
Solyc11g005440.2	0.84442	2.0628	317.519	1.24071	up	0.000389897	Endonuclease or glycosyl hydrolase (AHRD V3.3 *** A0A2U1M909_ARTAN)
Solyc09g005320.3	2.24319	6.46998	522.642	1.47586	up	0.000396076	RING/U-box superfamily protein (AHRD V3.3 *** Q0WS06_ARATH)
Solyc01g086730.4	1.97123	7.53443	477.251	1.88349	up	0.000397183	magnesium transporter%2C putative (DUF803) (AHRD V3.3 *** AT3G26670.4)
Solyc02g062960.4	0	1.46026	45.6705	8.91932	up	0.000398363	Homeobox-leucine zipper protein HOX14 (AHRD V3.3 *** A0A1U8FQP7_CAPAN)
Solyc03g093110.3	14.2765	45.7892	3377.57	1.63363	up	0.00040198	Xyloglucan endotransglucosylase/hydrolase (AHRD V3.3 *** Q6RHY0_SOLLC)
Solyc02g087960.3	0.77941	4.13754	190.376	2.35907	up	0.000403487	R2R3MYB transcription factor 94
Solyc02g070990.1	0	0.7045	18.5157	7.61677	up	0.000405202	Chlorophyll a-b binding protein, chloroplastic (AHRD V3.3 *** A0A2G3A7J8_CAPAN)
Solyc10g084970.2	6.40992	17.1144	1021.69	1.36478	up	0.000413122	TIP41-like protein (AHRD V3.3 *-* Q84JE0_ARATH)
Solyc05g011850.1	0	3.41494	35.5781	8.55902	up	0.000415115	Sulfotransferase (AHRD V3.3 *** A0A2G3B6Y1_CAPCH)
Solyc06g035440.3	0.27534	2.68643	130.333	3.23671	up	0.000416817	protein TPX2-like (AHRD V3.3 *** A0A2I4EED1_9ROSI)
Solyc03g114930.3	0.98708	5.21387	222.625	2.34565	up	0.000429772	PsbP-like protein 1, chloroplastic (AHRD V3.3 *** A0A2G3A242_CAPAN)
Solyc05g009500.3	0	0.34661	22.7443	7.91348	up	0.000432399	Protein NRT1/ PTR FAMILY 3.1 (AHRD V3.3 *** A0A1U8GM13_CAPAN)
Solyc05g007040.2	0	5.55771	43.7961	8.85905	up	0.000434666	Unknown protein
Solyc06g060690.3	21.5659	48.452	3179.57	1.11813	up	0.000434555	Protein kinase superfamily protein (AHRD V3.3 *** Q9SVY4_ARATH)
Solyc08g068640.4	0.21564	1.07134	67.9077	2.24984	up	0.000435218	Serine decarboxylase (AHRD V3.3 *** A0A2G2W5V8_CAPBA)
Solyc01g111500.3	1.48624	5.02685	218.847	1.70322	up	0.000438963	R2R3MYB transcription factor 7
Solyc10g007290.4	0.13287	0.96003	121.559	2.80269	up	0.000441521	phosphoenolpyruvate carboxylase (AHRD V3.3 *** A0A1S3YLC5_TOBAC)
Solyc09g014520.3	41.6938	96.1701	6370.43	1.15259	up	0.000447199	Chlorophyll a-b binding protein, chloroplastic (AHRD V3.3 *** A0A2G3BKI1_CAPCH)
Solyc08g076150.4	0.95751	2.3536	203.509	1.24993	up	0.000450061	Pentatricopeptide repeat-containing protein (AHRD V3.3 *** A0A1U8GS04_CAPAN)
Solyc12g099370.2	4.93538	10.4153	486.202	1.02763	up	0.000451564	GATA transcription factor 23 (AHRD V3.3 *** A0A2G2VJP8_CAPBA)
Solyc02g068620.1	0	3.87716	47.8556	8.98692	up	0.000459364	Unknown protein
Solyc10g045150.1	42.1813	19.7255	683.08	-1.14728	down	0.000459222	Unknown protein
Solyc03g097380.4	0.14579	3.39154	170.042	4.47078	up	0.000462338	Heavy metal-associated isoprenylated plant protein (AHRD V3.3 *-* A0A2R6PUZ2_ACTCH)
Solyc04g008450.4	0.53662	1.71866	182.903	1.62924	up	0.000463517	Potassium transporter (AHRD V3.3 *** A0A2G3CF51_CAPCH)
Solyc06g063180.3	0.80052	2.82501	355.49	1.77098	up	0.000468543	glutamate receptor-like 2.2
Solyc03g083920.1	27.6869	0.16788	445.846	-7.39463	down	0.000477039	protein FAR1-RELATED SEQUENCE 5-like (AHRD V3.3 *-* A0A2I4GR03_9ROSI)
Solyc08g080640.2	865.065	2980.01	94807.6	1.73715	up	0.00047744	NP24 protein precursor
Solyc07g062700.3	557.404	133.972	48607.2	-2.10511	down	0.000482932	Calcium-binding EF-hand family protein (AHRD V3.3 *** A0A2U1MZJ3_ARTAN)
Solyc08g062180.3	3.11996	9.34844	481.851	1.5323	up	0.000483457	protein BIG GRAIN 1-like A (AHRD V3.3 *** A0A2I4FTX4_9ROSI)
Solyc02g064940.1	0.24471	1.85697	96.7211	2.87491	up	0.000486494	Leucine-rich repeat family protein (AHRD V3.3 *** G3CHK6_PONTR)
Solyc11g010813.1	5.87522	12.9227	655.369	1.08671	up	0.000496116	UDP-glycosyltransferase 91A1 (AHRD V3.3 *** A0A2G3B0B4_CAPCH)
Solyc09g083390.3	0	0.16176	17.377	7.52549	up	0.00050111	zinc knuckle (CCHC-type) family protein (AHRD V3.3 *-* AT5G43630.4)
Solyc01g100910.3	0.41912	1.5073	94.7914	1.80635	up	0.000505412	WAT1-related protein (AHRD V3.3 *** K4B1C2_SOLLC)
Solyc02g089940.4	4.30136	10.3215	1388.53	1.21076	up	0.000524147	BEL1-like homeodomain protein 4 (AHRD V3.3 *** A0A2G2XIM2_CAPBA)
Solyc02g087210.3	77.1541	22.7809	3847.5	-1.81064	down	0.000525407	Zinc finger AN1 domain-containing stress-associated protein 12 (AHRD V3.3 *** A0A2G2XID2_CAPBA)
Solyc06g084770.2	34.6889	92.9972	6068.32	1.37271	up	0.000527244	cytochrome P450 CYP72A219 (AHRD V3.3 --* XP_004244272.1)
Solyc07g045190.3	70.4451	26.5316	1198.8	-1.45851	down	0.000530856	Zinc finger, RING/FYVE/PHD-type (AHRD V3.3 *** A0A2U1QKP4_ARTAN)
Solyc08g075870.3	215.05	64.5139	22277.2	-1.78472	down	0.000535615	S-adenosyl-L-methionine-dependent methyltransferases superfamily protein (AHRD V3.3 *** A0A2U1NU97_ARTAN)
Solyc02g079570.4	0.10636	1.18119	121.324	3.40064	up	0.000541971	G-type lectin S-receptor-like serine/threonine-protein kinase (AHRD V3.3 *** A0A2G3A8W8_CAPAN)
Solyc10g085900.3	89.4209	39.4344	4004.35	-1.23094	down	0.000543232	Protein SLOW GREEN 1, chloroplastic (AHRD V3.3 *** A0A1J3J1U9_NOCCA)
Solyc08g067050.3	0.83321	3.86359	282.237	2.16099	up	0.000545986	Protein arginine N-methyltransferase (AHRD V3.3 *** A0A200PQK4_9MAGN)
Solyc09g011740.4	75.9258	35.5949	6623.8	-1.14165	down	0.000545262	Phosphatidylinositol:ceramide inositolphosphotransferase (AHRD V3.3 *** A0A1U8EEU4_CAPAN)
Solyc12g013840.3	2.45233	6.84277	1109.63	1.43259	up	0.000545524	Protein SPA1-RELATED 3 (AHRD V3.3 *** A0A2G2VZ51_CAPBA)
Solyc01g100200.3	12.2731	39.5616	4238.68	1.63777	up	0.000549175	gras4
Solyc06g036310.3	2.92232	7.64388	322.981	1.33733	up	0.000560393	Heavy metal-associated isoprenylated plant protein (AHRD V3.3 *** A0A2R6RSL8_ACTCH)
Solyc10g007110.3	134.991	53.2055	9636.32	-1.39173	down	0.000561567	Tyrosine aminotransferase (AHRD V3.3 *** A0A1U8EFD5_CAPAN)
Solyc10g055550.3	0	0.48972	16.0069	7.40685	up	0.000561153	Basic-leucine zipper (BZIP) transcription factor family protein (AHRD V3.3 *-* A0A1Y1IM66_KLENI)
Solyc02g061770.4	2.33561	15.1757	595.203	2.64879	up	0.000564413	chitinase 2
Solyc02g082450.3	4.96605	17.9796	1168.03	1.80233	up	0.000577188	Auxin efflux carrier (AHRD V3.3 *** A0A200PYL2_9MAGN)
Solyc07g045460.3	1.07125	2.96834	182.153	1.42113	up	0.000577589	SNF1-related protein kinase regulatory subunit beta-2 (AHRD V3.3 *** A0A2G3BYB4_CAPCH)
Solyc07g047850.3	7.3771	42.1229	1636.21	2.45571	up	0.000578577	Chlorophyll a-b binding protein, chloroplastic (AHRD V3.3 *** A0A1U8HAX7_CAPAN)
Solyc04g006940.4	0.23558	0.96327	159.854	1.97796	up	0.00058409	Unknown protein
Solyc11g013150.1	4.88207	10.9873	772.776	1.12339	up	0.000588419	Nodulation-signaling pathway 2 protein (AHRD V3.3 *** A0A2G3CLP6_CAPCH)
Solyc08g075490.4	1.05101	3.25714	293.675	1.58192	up	0.000593902	9-cis-epoxycarotenoid dioxygenase (AHRD V3.3 *** A0A193PR95_9LILI)
Solyc01g095690.2	0.92441	2.22926	300.812	1.22058	up	0.000601579	Pentatricopeptide repeat-containing protein, mitochondrial (AHRD V3.3 *** A0A2G2YY96_CAPAN)
Solyc01g096320.3	21.7464	58.9551	3191.43	1.38605	up	0.000604473	Homeobox-leucine zipper protein HOX6 (AHRD V3.3 *** A0A1U8DTA9_CAPAN)
Solyc10g009190.1	2.39138	23.2019	318.988	3.2367	up	0.000610685	glycine-rich protein (AHRD V3.3 *-* AT4G21620.2)
Solyc01g101130.3	11.9213	4.83005	800.417	-1.35169	down	0.000612376	Myosin heavy chain, cardiac protein (AHRD V3.3 *** A0A2P5D8H8_PARAD)
Solyc02g022920.1	11.7418	5.70144	730.482	-1.09083	down	0.000615691	ethylene-responsive nuclear protein
Solyc07g053540.1	0.15732	2.62668	68.4844	3.97144	up	0.000615075	Fasciclin-like arabinogalactan protein 9 (AHRD V3.3 *** A0A1U8HBV4_CAPAN)
Solyc09g008560.4	2.55624	25.6913	1680.37	3.27521	up	0.000626504	2-oxoglutarate (2OG) and Fe(II)-dependent oxygenase superfamily protein (AHRD V3.3 *** F4INZ9_ARATH)
Solyc04g078440.4	0.10535	1.83162	63.2397	4.07176	up	0.000640049	Carbohydrate esterase, putative (DUF303) (AHRD V3.3 *** Q0WNN6_ARATH)
Solyc06g073080.4	2.93476	0.42521	145.965	-2.84729	down	0.000642384	2-oxoglutarate (2OG) and Fe(II)-dependent oxygenase superfamily protein (AHRD V3.3 *** A0A2U1QGX7_ARTAN)
Solyc07g052230.3	0.29908	1.02647	93.0543	1.73326	up	0.000642459	L-ascorbate oxidase-like protein (AHRD V3.3 *** A0A1U8HJB7_CAPAN)
Solyc03g043740.4	6.09109	19.0255	638.356	1.59122	up	0.000643363	Hydroxyproline-rich glycoprotein family protein (AHRD V3.3 *** A0A2U1M3E1_ARTAN)
Solyc06g065190.1	4.35023	14.0121	596.027	1.64053	up	0.000648616	TCP transcription factor 13
Solyc10g005340.3	3.8525	1.34238	161.565	-1.57363	down	0.000652461	CRIB domain-containing protein RIC10 (AHRD V3.3 *** A0A2G2VSE7_CAPBA)
Solyc10g084950.3	0	0.28141	17.0546	7.49818	up	0.00065206	Protein NRT1/ PTR FAMILY 5.7 (AHRD V3.3 *** A0A2G2VUL0_CAPBA)
Solyc12g006920.2	31.7729	15.9214	3997.88	-1.04558	down	0.000663235	Serine/threonine protein phosphatase 2A regulatory subunit (AHRD V3.3 *** A0A1U8ECN3_CAPAN)
Solyc06g082460.1	0	0.44632	15.5156	7.36188	up	0.000673306	ovate family protein 14
Solyc09g091010.3	11.1839	23.3466	1366.52	1.00957	up	0.000676863	transmembrane protein (AHRD V3.3 *** AT3G04310.2)
Solyc09g056450.4	42.5712	94.552	9816.07	1.10152	up	0.00068073	RING-type E3 ubiquitin transferase (AHRD V3.3 *** A0A2G3BL85_CAPCH)
Solyc01g107780.4	5.88843	22.8181	1518.51	1.90513	up	0.000693147	Glycosyltransferase (AHRD V3.3 *** A0A1Q3DDW3_CEPFO)
Solyc12g049400.2	0	1.04844	27.9556	8.21114	up	0.000693214	Tify (AHRD V3.3 *** A0A200Q172_9MAGN)
Solyc01g097860.4	8.12002	17.632	1192.3	1.06685	up	0.000696399	myelin-associated oligodendrocyte basic protein (AHRD V3.3 *-* AT1G54520.1)
Solyc04g080040.3	0.10745	0.62882	64.9703	2.49012	up	0.000697856	Auxilin-related protein 2 (AHRD V3.3 *** A0A2G3CQ94_CAPCH)
Solyc03g026270.3	28.6785	12.1021	851.159	-1.29885	down	0.000700797	CRT binding factor 3 (AHRD V3.3 *** B3TPP7_SOLPI)
Solyc02g067680.1	0	0.43362	15.4896	7.35952	up	0.000710052	RING/U-box superfamily protein (AHRD V3.3 *** A0A2U1N3Q0_ARTAN)
Solyc09g008090.3	0	1.05452	37.0717	8.61836	up	0.000710037	Glycosyltransferase (AHRD V3.3 *** A0A1Q3DDP0_CEPFO)
Solyc04g076480.3	0.03683	0.29407	35.4397	2.93284	up	0.000716187	MAP kinase kinase kinase 34
Solyc09g009530.4	31.926	86.3389	6222.05	1.38453	up	0.000717897	Alpha/beta-Hydrolases superfamily protein (AHRD V3.3 *** Q9SJM9_ARATH)
Solyc11g007410.3	8.28574	19.7683	1805.95	1.20644	up	0.000718235	Receptor-like protein kinase (AHRD V3.3 *** A0A2K3PPP5_TRIPR)
Solyc12g038520.3	1.76596	4.52722	364.874	1.30434	up	0.000737439	Squamosa promoter binding protein 6c
Solyc09g008660.3	2.79656	1.1482	233.302	-1.33469	down	0.000744727	Protein CHUP1, chloroplastic (AHRD V3.3 *** A0A1J3EEE6_NOCCA)
Solyc10g005050.3	18.8935	50.4647	2389.62	1.36758	up	0.000744644	Protein CURVATURE THYLAKOID 1B, chloroplastic (AHRD V3.3 *** A0A2G3BDB1_CAPCH)
Solyc03g119210.1	5.53301	41.0196	433.342	2.84085	up	0.000751616	Bifunctional inhibitor/plant lipid transfer protein/seed storage helical domain (AHRD V3.3 *** A0A200Q3B5_9MAGN)
Solyc06g083140.4	0	0.62234	17.0676	7.49926	up	0.000762568	Cytochrome b561 and DOMON domain-containing protein (AHRD V3.3 *-* A0A200PTS7_9MAGN)
Solyc05g005960.3	2.35522	5.33713	525.081	1.1326	up	0.000772066	Protein NRT1/ PTR FAMILY 1.2 (AHRD V3.3 *** A0A1J3DU78_NOCCA)
Solyc10g054420.2	5.3765	11.3907	553.53	1.03399	up	0.000778154	PsbP-like protein 2 (AHRD V3.3 *** A0A2U1K9X2_ARTAN)
Solyc05g051290.4	2.12581	5.32298	269.183	1.27325	up	0.000784318	HMG-Y-related protein A-like (AHRD V3.3 *** A0A1U8GPJ7_CAPAN)
Solyc03g007710.3	1.78419	4.40608	224.479	1.25385	up	0.000793511	membrane-associated kinase regulator (AHRD V3.3 *** AT5G52870.2)
Solyc01g081160.4	0.81268	4.26917	128.987	2.3382	up	0.000797086	Beta-glucosidase 11 (AHRD V3.3 *-* A0A2G2W098_CAPBA)
Solyc06g082300.4	0.04753	0.6382	36.0623	3.70014	up	0.000805779	UDP-glycosyltransferase 87A1-like (AHRD V3.3 *** A0A2I4FAC3_9ROSI)
Solyc04g074270.3	93.4384	35.458	12739.4	-1.44642	down	0.000815888	Outer arm dynein light chain 1 (AHRD V3.3 *** A0A2K3NQ00_TRIPR)
Solyc02g078240.4	0.57291	2.00891	102.87	1.76214	up	0.000817292	Phosphoglycerate mutase (AHRD V3.3 *** A0A1Y1HX49_KLENI)
Solyc12g088400.1	0	1.77675	17.0741	7.4998	up	0.000829489	Zinc-finger protein (AHRD V3.3 *-* Q40899_PETHY)
Solyc08g014080.4	6.50994	16.6964	917.9	1.3068	up	0.000850858	RING/FYVE/PHD zinc finger superfamily protein (AHRD V3.3 *** A0A2U1NXA0_ARTAN)
Solyc09g011070.1	0.38748	1.9523	158.462	2.27712	up	0.000850403	Lectin receptor kinase (AHRD V3.3 *** B8XSM8_WHEAT)
Solyc04g011690.4	0	0.4932	25.9901	8.10596	up	0.000853652	Cytochrome (AHRD V3.3 *** A0A2G3CDZ6_CAPCH)
Solyc07g049290.3	11.1795	25.5781	2716.15	1.14492	up	0.000863665	Protein NRT1/ PTR FAMILY 6.4 (AHRD V3.3 *** A0A2G2Z2Y2_CAPAN)
Solyc02g071020.3	12.1359	41.7126	2135.91	1.72549	up	0.000864953	Unknown protein
Solyc01g110310.3	28.5042	64.2549	4463.78	1.12057	up	0.000873421	GATA transcription factor (AHRD V3.3 *** K4B3P4_SOLLC)
Solyc06g084050.4	4.84729	22.8572	573.255	2.18135	up	0.000873683	Photosystem II reaction center W protein, chloroplastic (AHRD V3.3 *** A0A2G2WN23_CAPBA)
Solyc01g104930.3	3.64023	1.20954	105.89	-1.64246	down	0.000875633	Vesicle-fusing ATPase (AHRD V3.3 *-* A0A2G2ZB55_CAPAN)
Solyc08g062690.2	15.8422	32.8548	1521.11	1.00323	up	0.000876765	Unknown protein
Solyc04g072460.3	7.29464	24.6473	1708.61	1.70279	up	0.000886795	Transcription factor TGA7 (AHRD V3.3 *** A0A2G2WZD9_CAPBA)
Solyc06g076790.1	14.3342	37.254	550.655	1.32814	up	0.000895195	Thylakoid soluble phosphoprotein TSP9 (AHRD V3.3 *-* A0A200Q7Q2_9MAGN)
Solyc09g010120.2	11.7018	26.1022	1101.4	1.10778	up	0.000896578	hypothetical protein (AHRD V3.3 *** AT2G36145.1)
Solyc10g051070.1	1.83886	0.20578	33.2577	-3.24969	down	0.000912661	Senescence-specific cysteine protease SAG39 (AHRD V3.3 *-* A0A2G3CBW6_CAPCH)
Solyc07g056705.1	1.67982	5.04888	243.257	1.54382	up	0.000915491	Transmembrane protein, putative (DUF239) (AHRD V3.3 *** Q9SK38_ARATH)
Solyc01g109250.2	1.60631	4.69427	183.334	1.49383	up	0.000920609	Mitochondrial fission regulator like (AHRD V3.3 *** A0A2R6RH96_ACTCH)
Solyc11g040150.2	2.92061	7.65742	699.727	1.3386	up	0.000929418	Heparan-alpha-glucosaminide N-acetyltransferase-like protein (DUF1624) (AHRD V3.3 *** B3H4C1_ARATH)
Solyc01g006400.4	0.9038	0.12406	32.2774	-2.87231	down	0.000934921	Pistil extensin like protein, partial CDS only (AHRD V3.3 *-* Q7DLN2_TOBAC)
Solyc02g073580.1	1.20067	12.7899	304.386	3.37476	up	0.000939759	transcription factor TGA6-like (AHRD V3.3 *** A0A2I4DJ54_9ROSI)
Solyc10g005060.4	0.42375	6.0319	341.361	3.77525	up	0.0009395	O-methyltransferase-like protein (AHRD V3.3 *** D3JZ18_PRUMU)
Solyc02g078590.1	3.03784	8.79027	506.374	1.48281	up	0.000945034	Alpha 1,4-glycosyltransferase family protein (AHRD V3.3 *** A0A1P8APP1_ARATH)
Solyc04g007260.4	12.1911	4.46265	533.091	-1.49965	down	0.0009464	Thioesterase-like protein (AHRD V3.3 *** B5B3P5_SOLLC)
Solyc08g069180.3	0	0.20712	16.8349	7.47945	up	0.000953291	Protein kinase domain (AHRD V3.3 *** A0A200QZ79_9MAGN)
Solyc05g008430.4	83.4918	42.9352	12940.6	-1.00799	down	0.000957861	BRO1 domain (AHRD V3.3 *** A0A200QUU8_9MAGN)
Solyc08g016720.1	3.9897	8.34179	716.995	1.01579	up	0.000966249	9-cis-epoxycarotenoid dioxygenase2
Solyc12g008350.3	2.42274	7.05483	283.542	1.49383	up	0.000971261	dehydration responsive element binding protein 2
Solyc01g096300.4	0.6797	2.25954	262.337	1.68183	up	0.000975815	Ubiquitin-specific protease family C19 protein (AHRD V3.3 *-* A0A2K3NKS0_TRIPR)
Solyc06g064750.1	0.3807	1.211	121.128	1.61039	up	0.000974358	Reistance protein F (AHRD V3.3 *** I7AL54_SOLLC)
Solyc09g092320.3	3.18951	10.6619	336.279	1.68849	up	0.000975152	RNA binding protein (AHRD V3.3 *** O23793_NICSY)
Solyc11g020230.1	1.19648	7.03122	636.754	2.50943	up	0.000980324	Serine/threonine-protein kinase-like protein CCR4 (AHRD V3.3 *** A0A2G2WXQ5_CAPBA)
Solyc01g088160.4	0.06223	0.57858	40.4599	3.16777	up	0.000983533	cytokinin oxidase2
Solyc02g077470.4	43.443	13.9255	2118.48	-1.68922	down	0.000989852	OPA3-like protein (AHRD V3.3 *** A0A2I4G3K5_9ROSI)
Solyc04g078810.4	32.8486	14.1166	3887.94	-1.26633	down	0.000989043	Remorin family protein (AHRD V3.3 *** A0A2U1MLE0_ARTAN)
Solyc09g042710.3	1.72819	3.8524	388.883	1.10369	up	0.00102081	Weak chloroplast movement under blue light protein (DUF827) (AHRD V3.3 *** A0A1P8AX38_ARATH)
Solyc01g067480.4	2.02481	4.82666	570.721	1.2027	up	0.00104521	Acyl-CoA-binding domain-containing protein 4-like (AHRD V3.3 *** A0A2K3NUA0_TRIPR)
Solyc03g114860.4	3.38011	32.351	1625.73	3.20701	up	0.00104543	alpha-1,4-glucan-protein synthase [UDP-forming] 2-like (AHRD V3.3 *** A0A2G3A1X9_CAPAN)
Solyc05g009800.4	37.7755	16.8844	4298.68	-1.20882	down	0.00104948	Leucine-rich repeat receptor-like serine/threonine-protein kinase (AHRD V3.3 *** A0A2I0VIY5_9ASPA)
Solyc09g089585.1	0.76148	2.65829	188.685	1.75337	up	0.00105062	Glycosyltransferase (AHRD V3.3 *** R9WWA4_SOLLC)
Solyc03g113850.1	0.03496	0.86791	42.4571	4.49601	up	0.00106566	Transducin/WD40 repeat-like superfamily protein (AHRD V3.3 *** A0A2U1QGB4_ARTAN)
Solyc02g087000.4	2.58807	8.95971	972.034	1.7371	up	0.00107963	Potassium transporter (AHRD V3.3 *** A0A2G3AC18_CAPAN)
Solyc10g005080.3	0.43613	1.12171	153.067	1.31989	up	0.00107983	Late elongated hypocotyl (AHRD V3.3 *** J9PV71_NICAT)
Solyc05g051220.3	3.93024	1.64846	627.805	-1.30417	down	0.00108408	Potassium channel GORK (AHRD V3.3 *** A0A1U8GYE0_CAPAN)
Solyc03g111710.3	14.8727	5.66146	1016.07	-1.44167	down	0.00108864	BTB/POZ and TAZ domain-containing protein 2 (AHRD V3.3 *** A0A2G2X8F9_CAPBA)
Solyc03g122190.3	29.5098	14.5094	2257.27	-1.07188	down	0.00111409	Protein TIFY 10A (AHRD V3.3 *** A0A2G2WQ40_CAPBA)
Solyc11g073060.3	0.41115	3.59796	61.4878	3.11178	up	0.00112081	Zinc finger, C2H2 (AHRD V3.3 *** A0A2U1KDM0_ARTAN)
Solyc01g108530.3	31.3627	10.793	2030.54	-1.5885	down	0.00113729	Alpha/beta-Hydrolases superfamily protein (AHRD V3.3 *** A0A2U1KK17_ARTAN)
Solyc02g077370.1	5.70136	50.2591	897.278	3.08795	up	0.00114997	Ethylene Response Factor C.5
Solyc03g007790.3	0.04347	0.65233	62.7401	3.85809	up	0.00115431	G-type lectin S-receptor-like serine/threonine-protein kinase (AHRD V3.3 *** A0A2G3CWU6_CAPCH)
Solyc03g093510.2	45.1349	17.1517	2991.84	-1.44511	down	0.00116412	Alpha/beta-Hydrolases superfamily protein (AHRD V3.3 *** A0A2U1NKR4_ARTAN)
Solyc10g079070.2	4.5656	12.3592	1146.51	1.38535	up	0.00116458	bHLH transcription factor 065
Solyc06g048950.3	0.27095	0.79723	116.594	1.50921	up	0.00120291	Leucine-rich receptor-like kinase family protein (AHRD V3.3 *** A0A072V1G8_MEDTR)
Solyc02g031740.3	26.2411	13.436	1156.23	-1.01506	down	0.00120721	Phloem protein 2-like (AHRD V3.3 *** A0A200QPN3_9MAGN)
Solyc02g090680.3	0.41513	3.63028	145.09	3.07163	up	0.00120725	Cyclin-dependent kinase inhibitor (AHRD V3.3 *** A0A2G3D8Q2_CAPCH)
Solyc05g006640.4	63.3752	30.4445	13004.7	-1.10587	down	0.00121586	Phospholipid-transporting ATPase (AHRD V3.3 *** A0A1U8EVI0_CAPAN)
Solyc02g076800.1	14.7201	30.4653	866.753	1.00009	up	0.00121921	Phosphatidylinositol 4-phosphate 5-kinase MSS4-like protein (AHRD V3.3 *** A0A2P5EP15_TREOI)
Solyc08g150147.1	0.48732	0	13.9992	-7.29465	down	0.00122733	Serine-threonine protein kinase, plant-type, putative (AHRD V3.3 *** B9RCR3_RICCO)
Solyc11g011920.2	40.7818	87.2974	7856.78	1.04666	up	0.00124272	Glutamate decarboxylase (AHRD V3.3 *** B1Q3F1_SOLLC)
Solyc07g042430.1	3.23823	0.99209	220.5	-1.7536	down	0.00128064	Flavin-containing monooxygenase (AHRD V3.3 *** A0A2G2WBJ3_CAPBA)
Solyc01g108490.3	3.58129	18.1311	1276.04	2.2849	up	0.00129205	Carboxypeptidase (AHRD V3.3 *** A0A1U8E723_CAPAN)
Solyc11g005340.3	0	0.5004	14.72	7.28609	up	0.00129111	Plastid-lipid associated protein PAP / fibrillin family protein (AHRD V3.3 *** F4KFC4_ARATH)
Solyc12g009000.1	73.53	210.564	13740.1	1.46946	up	0.00129472	Harbinger transposase-derived nuclease (AHRD V3.3 *** A0A2U1Q453_ARTAN)
Solyc03g114800.1	0.54689	2.11027	83.6564	1.90952	up	0.00130101	Sulfotransferase (AHRD V3.3 *** A0A2G3CYQ4_CAPCH)
Solyc05g005650.3	11.6094	5.80945	301.177	-1.04633	down	0.0013108	methyl-CpG-binding domain-containing protein 9 isoform X1 (AHRD V3.3 *-* XP_004239350.1)
Solyc08g008370.3	177.401	418.271	33042.7	1.18913	up	0.00131225	DCD (Development and Cell Death) domain protein (AHRD V3.3 *-* A0A2U1P2J5_ARTAN)
Solyc02g087050.2	1.51286	3.62128	300.544	1.21221	up	0.00132198	WAT1-related protein (AHRD V3.3 *** K4BBL2_SOLLC)
Solyc04g077120.4	10.9034	5.41418	1021.71	-1.06104	down	0.00133595	Inositol-tetrakisphosphate 1-kinase (AHRD V3.3 *** A0A1U8GD06_CAPAN)
Solyc08g006730.1	1.26768	20.5369	489.008	3.95742	up	0.00133784	Tyramine N-feruloyltransferase 10/30 (AHRD V3.3 *** A0A2G2VBA1_CAPBA)
Solyc01g057770.3	134.818	40.4698	16088.7	-1.78501	down	0.00134504	HCO3-transporter family (AHRD V3.3 *** A0A2U1KUW6_ARTAN)
Solyc02g071490.4	5.57985	1.33022	331.867	-2.11004	down	0.00135931	2-oxoglutarate (2OG) and Fe(II)-dependent oxygenase superfamily protein (AHRD V3.3 *** Q9SB32_ARATH)
Solyc02g087950.3	12.1937	3.8499	1512.66	-1.71126	down	0.00136799	DUF1666 domain-containing protein (AHRD V3.3 *** A0A1Q3AQV7_CEPFO)
Solyc07g052470.3	153.057	62.7243	8511.95	-1.33537	down	0.00137256	Syntaxin-132 (AHRD V3.3 *** A0A2U1NHB7_ARTAN)
Solyc04g071030.1	18.1419	44.1038	2657.78	1.23464	up	0.00137733	RING-type E3 ubiquitin transferase (AHRD V3.3 *** A0A2G2WYL4_CAPBA)
Solyc12g006360.3	0	0.29164	14.4808	7.26246	up	0.00137823	Protein DETOXIFICATION (AHRD V3.3 *** K4DBH3_SOLLC)
Solyc04g014480.3	226.809	105.108	9028.42	-1.16042	down	0.00138932	15.7 kDa heat shock protein, peroxisomal (AHRD V3.3 *** A0A1U8GLK8_CAPAN)
Solyc12g005820.3	4.259	10.8152	276.241	1.2963	up	0.00140638	transmembrane protein (AHRD V3.3 *** AT3G21710.2)
Solyc02g065350.3	1.99275	4.42292	276.226	1.09968	up	0.00141423	B3 domain-containing protein (AHRD V3.3 *** A0A1Q3D977_CEPFO)
Solyc12g015770.3	1.70917	5.97661	613.66	1.75679	up	0.00141445	Cellulose synthase (AHRD V3.3 *-* A0A200RAR0_9MAGN)
Solyc02g087870.3	2.98244	9.68967	1784.03	1.64723	up	0.00141573	ABC transporter (AHRD V3.3 *** A0A200QEZ6_9MAGN)
Solyc10g080900.3	993.195	508.377	48187.6	-1.01633	down	0.00144628	ripening related X72730
Solyc01g005985.1	0.2506	2.21035	72.2343	3.08992	up	0.00147229	Bifunctional inhibitor/lipid-transfer protein/seed storage 2S albumin superfamily protein, putative (AHRD V3.3 *** A0A061GSH0_THECC)
Solyc08g080050.4	15.2484	36.5005	2266.43	1.20959	up	0.00147136	PGR5-like protein 1A, chloroplastic (AHRD V3.3 *** A0A2G3AE69_CAPAN)
Solyc10g050110.1	0.65164	6.96843	334.11	3.35291	up	0.00147459	Leucine-rich repeat family protein (AHRD V3.3 *** G3CHK6_PONTR)
Solyc02g082180.3	1.82802	4.13044	582.466	1.12768	up	0.00147615	DNA helicase (AHRD V3.3 *** A0A2G2XFH5_CAPBA)
Solyc12g042500.2	26.0215	114.189	2004.18	2.08882	up	0.00147873	Gibberellin-regulated family protein (AHRD V3.3 *** A0A2U1P8W2_ARTAN)
Solyc01g150144.1	0.10504	2.78711	123.234	4.66833	up	0.00148854	Alpha/beta-Hydrolases superfamily protein (AHRD V3.3 *** A0A2U1MWY4_ARTAN)
Solyc07g065990.1	0.93482	3.3283	90.4932	1.79104	up	0.00150625	oleosin S1-2-like (AHRD V3.3 *** XP_010324233.1)
Solyc08g079420.3	2.45929	16.5654	1255.36	2.7052	up	0.00150791	Cytochrome P450 (AHRD V3.3 *** A0A200QB17_9MAGN)
Solyc05g041540.4	2.60061	13.5091	941.016	2.32435	up	0.00151943	Carboxypeptidase (AHRD V3.3 *** A0A2G3BBI5_CAPCH)
Solyc05g054650.1	0.22391	2.65598	43.6555	3.47977	up	0.00152147	Zinc finger protein (AHRD V3.3 *** A0A200PZ96_9MAGN)
Solyc03g115920.3	26.7527	67.5241	2964.82	1.28942	up	0.00153639	RBR-type E3 ubiquitin transferase (AHRD V3.3 *** A0A1U8GHK6_CAPAN)
Solyc10g076650.3	0.66639	1.98702	231.4	1.52131	up	0.00153531	BnaA10g16890D protein (AHRD V3.3 *** A0A078HM74_BRANA)
Solyc06g007240.4	0.36704	3.08533	121.759	3.00772	up	0.00154538	BAG family molecular chaperone regulator 2-like (AHRD V3.3 *** A0A2I4GUW4_9ROSI)
Solyc05g050000.3	33.8955	11.2276	1592.07	-1.64244	down	0.00155592	S-adenosyl-L-methionine-dependent methyltransferases superfamily protein (AHRD V3.3 *** AT5G51130.1)
Solyc11g071760.3	0.72015	2.92177	72.2692	1.97319	up	0.00159933	regulator of gene silencing AY642285
Solyc02g005340.4	3.39684	1.51501	346.69	-1.21373	down	0.00161047	Yellow stripe-like protein (AHRD V3.3 *** A0A2D1UXE7_ROSHC)
Solyc03g063730.4	9.21187	22.3345	1730.05	1.22589	up	0.00163386	Protein DETOXIFICATION (AHRD V3.3 *** A0A191UP89_GLYSO)
Solyc04g054258.1	0.18378	1.52268	96.2358	2.99929	up	0.00163618	Cytochrome p450 (AHRD V3.3 *** A0A2K3NDQ9_TRIPR)
Solyc08g014440.4	0.86431	2.91862	209.985	1.70386	up	0.00163701	BTB/POZ and TAZ domain-containing protein 3 (AHRD V3.3 *** A0A1U8ET19_CAPAN)
Solyc03g053135.1	0	0.76116	15.4051	7.35177	up	0.00164038	Unknown protein
Solyc09g009520.3	0.90431	4.37858	237.479	2.21851	up	0.0016421	Alpha/beta-Hydrolases superfamily protein (AHRD V3.3 *** Q9SJM9_ARATH)
Solyc07g007280.4	1.35459	5.89814	232.046	2.06731	up	0.00164557	Chlororespiratory reduction 6 (AHRD V3.3 *** A0A0F7CZ65_9ROSI)
Solyc06g060090.3	203.983	77.3268	23055.9	-1.44807	down	0.00165729	Auxilin-related protein 1 (AHRD V3.3 *** A0A2G2WIZ1_CAPBA)
Solyc10g038080.3	14.9408	5.30582	1406.77	-1.5415	down	0.00167554	Shikimate dehydrogenase (NADP(+)) (AHRD V3.3 *** A0A1G1USV4_9BACI)
Solyc10g078880.2	0.49674	0.10035	71.8063	-2.36331	down	0.0016755	DNA-directed RNA polymerase subunit beta (AHRD V3.3 *** A0A2G3BHQ3_CAPCH)
Solyc10g081650.2	193.389	96.5752	24671.3	-1.05073	down	0.00168087	carotenoid isomerase
Solyc12g042890.2	1.27923	0.15747	48.3438	-3.08357	down	0.00168178	Alpha/beta-Hydrolases superfamily protein (AHRD V3.3 *** A0A2U1Q9V2_ARTAN)
Solyc07g005440.1	5.14761	14.2471	821.051	1.41826	up	0.00168388	Non-specific serine/threonine protein kinase (AHRD V3.3 *** A0A2G2WAR5_CAPBA)
Solyc07g007750.3	13.8632	38.4718	1133.82	1.41963	up	0.00168868	Defensin protein (AHRD V3.3 *** B1N678_SOLLC),Pfam:PF00304
Solyc11g066020.2	22.5812	66.5871	5989.71	1.50728	up	0.00168868	Ankyrin repeat family protein, putative, expressed (AHRD V3.3 *** Q10NB7_ORYSJ)
Solyc05g007300.3	0.32914	2.70228	69.5228	2.99987	up	0.00173509	HVA22-like protein (AHRD V3.3 *** A0A1U8EJU9_CAPAN)
Solyc06g074550.3	0.67078	1.98808	106.753	1.52723	up	0.001744	Unknown protein
Solyc02g062140.2	12.865	6.60635	1411.16	-1.01117	down	0.00176337	Armadillo repeat only 1 (AHRD V3.3 *** Q9SW41_ARATH)
Solyc07g055440.2	0	0.38944	20.0938	7.73472	up	0.00177065	Cytochrome (AHRD V3.3 *** A0A2G2Z422_CAPAN)
Solyc12g006370.3	72.9688	37.3584	7667.14	-1.01451	down	0.00177561	Polyamine oxidase-like protein (AHRD V3.3 *** A0A2K3NN16_TRIPR)
Solyc01g006300.3	0.57906	0	24.379	-8.09509	down	0.00178648	LECEVI1A
Solyc05g012940.4	7.60965	3.60031	429.612	-1.12919	down	0.00178877	ribonuclease H2 subunit B (AHRD V3.3 *** A0A2I4GNZ0_9ROSI)
Solyc02g082100.4	5.68447	2.90809	1097.07	-1.01534	down	0.00179364	RING/U-box superfamily protein (AHRD V3.3 *-* F4IIX4_ARATH)
Solyc02g088630.4	58.9557	15.9318	6111.97	-1.93637	down	0.00179269	Hexosyltransferase (AHRD V3.3 *** A0A1U8FQ34_CAPAN)
Solyc02g092120.3	11.1557	3.34867	245.464	-1.78099	down	0.00179563	phytosulfokines-like (AHRD V3.3 *** A0A2I4HMI7_9ROSI)
Solyc02g150149.1	0	0.86694	13.7568	7.18845	up	0.00179837	DNA mismatch repair protein MLH3 (AHRD V3.3 *-* A0A2G2XFY3_CAPBA)
Solyc03g053130.3	0	0.29556	13.5241	7.16383	up	0.00182007	Strictosidine synthase (AHRD V3.3 *** A0A2I0WKV6_9ASPA)
Solyc06g082940.3	50.9983	122.783	5333.66	1.21353	up	0.00182883	Photosystem I reaction center subunit XI protein (AHRD V3.3 *** A0A2U1MVK5_ARTAN)
Solyc04g005380.3	0.81628	3.04249	175.823	1.85603	up	0.00183329	Ninja-family protein AFP3 (AHRD V3.3 *** A0A2G3CFM6_CAPCH)
Solyc08g041920.1	8.62742	2.40498	60.2699	-1.91878	down	0.00184107	Unknown protein
Solyc08g078170.1	0.51614	8.24637	206.143	3.93907	up	0.00185195	Ethylene-responsive transcription factor 2 (AHRD V3.3 *** A0A2G3DC56_CAPCH)
Solyc02g092970.3	3.68047	0.86144	91.1794	-2.13571	down	0.0018552	ADP-ribosylation factor (AHRD V3.3 *** A0A2U1LV56_ARTAN)
Solyc01g102910.4	0.12642	3.07897	103.138	4.54924	up	0.00186678	Germin-like protein subfamily 1 member (AHRD V3.3 *** A0A2K3JPE5_TRIPR)
Solyc12g011030.3	109.96	47.7736	5612.58	-1.24931	down	0.00187508	xyloglucan endotransglucosylase-hydrolase 9
Solyc06g050930.3	32.2915	16.2156	4080.04	-1.04306	down	0.00188515	Cytosolic endo-beta-N-acetylglucosaminidase-like protein (AHRD V3.3 *** A0A2K3NXL7_TRIPR)
Solyc07g065540.1	0.16876	0.91237	44.2662	2.36207	up	0.00188534	Fasciclin-like arabinogalactan protein (AHRD V3.3 *** A0A2R6P548_ACTCH)
Solyc04g077620.1	1.01873	5.62672	82.2419	2.42316	up	0.00189874	Uncharacterized conserved protein UCP031279 (AHRD V3.3 -** AT1G10140.1)
Solyc07g006220.2	939.035	357.356	55954.7	-1.44272	down	0.0019051	UDP-glucuronate 4-epimerase 4 (AHRD V3.3 *** A0A1U8F5Z6_CAPAN)
Solyc01g094790.3	159.527	451.714	32636.6	1.44989	up	0.00194233	Cysteine synthase (AHRD V3.3 *** A0A2G3BSX6_CAPCH)
Solyc12g005940.2	0.05393	2.3715	86.821	5.41001	up	0.00194598	1-aminocyclopropane-1-carboxylate oxidase 2 (AHRD V3.3 *** Q7Y257_BETPN)
Solyc03g026120.3	0	0.18281	13.2849	7.13808	up	0.0019575	S-adenosyl-L-methionine-dependent methyltransferases superfamily protein (AHRD V3.3 *** A0A2U1NM08_ARTAN)
Solyc01g090630.4	0.0519	1.2278	48.8862	4.51244	up	0.00196728	2-oxoglutarate (2OG) and Fe(II)-dependent oxygenase superfamily protein (AHRD V3.3 *** Q9C938_ARATH)
Solyc01g098720.3	0	0.62322	25.2791	8.06594	up	0.00198594	Basic helix-loop-helix (BHLH) DNA-binding superfamily protein (AHRD V3.3 *** A0A2U1PAJ2_ARTAN)
Solyc11g067190.3	0.25985	14.4532	739.808	5.74363	up	0.0019883	Fatty acyl-CoA reductase (AHRD V3.3 *** A0A2G3BAW0_CAPCH)
Solyc01g087820.2	11.4243	42.9354	4701.6	1.86005	up	0.00199132	Subtilisin-like protease (AHRD V3.3 *** O82777_SOLLC)
Solyc07g014730.3	2.55638	12.8336	384.63	2.27353	up	0.00199385	Phospholipase A2-alpha (AHRD V3.3 *** A0A2G2WBQ3_CAPBA)
Solyc12g056580.2	50.3921	18.882	8932.04	-1.46485	down	0.00200387	Cellulose synthase (AHRD V3.3 *** K4DFY9_SOLLC)
Solyc09g083030.1	11.8167	31.8883	732.214	1.38407	up	0.00200573	inactive protein RESTRICTED TEV MOVEMENT 1-like (AHRD V3.3 *** A0A1S3ZEZ8_TOBAC)
Solyc12g005630.2	43.074	110.281	5041.96	1.30494	up	0.00200833	Cytochrome b6-f complex iron-sulfur subunit (AHRD V3.3 *** A0A1U8G0H9_CAPAN)
Solyc04g005920.1	1.39963	6.28512	221.314	2.10895	up	0.00203163	micronuclear linker histone polyprotein-like protein (AHRD V3.3 *** AT3G25590.1)
Solyc06g076700.1	4.61825	1.32446	382.098	-1.84663	down	0.00203724	UPF0503 protein, chloroplastic (AHRD V3.3 *** A0A1J3D8K5_NOCCA)
Solyc02g079870.4	2.36131	17.6425	397.643	2.84075	up	0.00204271	Unknown protein
Solyc12g042480.3	15.5219	44.4708	3105.66	1.47363	up	0.00204131	Cytochrome (AHRD V3.3 *** A0A2G2Y725_CAPAN)
Solyc11g022590.1	0.04545	1.84188	42.1158	5.28981	up	0.00204458	trypsin inhibitor-like protein precursor
Solyc06g005000.3	2.51926	7.00388	571.752	1.42383	up	0.00204907	RBR-type E3 ubiquitin transferase (AHRD V3.3 *** A0A2I4EHJ4_9ROSI)
Solyc01g091690.3	201.236	76.1694	24224.5	-1.44869	down	0.00205945	S-adenosyl-L-methionine-dependent methyltransferases superfamily protein (AHRD V3.3 *** A0A2U1NM08_ARTAN)
Solyc07g056704.1	1.36463	3.88118	234.558	1.4567	up	0.00206155	DUF239 domain-containing protein/DUF4409 domain-containing protein (AHRD V3.3 *** A0A1Q3CSL7_CEPFO)
Solyc09g064270.3	2.32871	5.00802	709.833	1.05279	up	0.002059	Receptor-like serine/threonine-protein kinase ALE2 (AHRD V3.3 *** A0A1U8E4M9_CAPAN)
Solyc10g007930.4	5.64988	24.0927	1223.83	2.042	up	0.00206863	Cytochrome (AHRD V3.3 *** A0A2G3BCL0_CAPCH)
Solyc01g103650.3	4.99369	34.7062	2353.23	2.75032	up	0.002081	Alpha/beta-Hydrolases superfamily protein (AHRD V3.3 *** Q9XID7_ARATH)
Solyc10g081575.1	114.606	21.8715	1262.88	-2.43685	down	0.00208284	Unknown protein
Solyc01g080570.4	0.04407	1.29595	120.751	4.82889	up	0.00209733	Inosine-uridine preferring nucleoside hydrolase family protein (AHRD V3.3 *** A0A2U1LEG5_ARTAN)
Solyc02g092580.3	0.86003	7.51096	392.702	3.08205	up	0.00210148	Peroxidase (AHRD V3.3 *** K4BD54_SOLLC)
Solyc12g056390.1	0.3549	3.93713	96.6616	3.4179	up	0.00209866	Thaumatin-like protein (AHRD V3.3 *** Q5DJS5_TOBAC)
Solyc05g007580.1	0	0.64398	18.8654	7.6437	up	0.00211402	Zinc-finger homeodomain protein 11 (AHRD V3.3 *** A0A2G2VLP7_CAPBA)
Solyc10g080010.2	2.83078	9.24647	757.152	1.65706	up	0.00213029	Glycosyltransferase family 61 protein (AHRD V3.3 *** A0A2U1KMB4_ARTAN)
Solyc02g092090.3	30.1296	68.9902	2126.85	1.14356	up	0.00213719	basic leucine zipper 43-like (AHRD V3.3 *** A0A2I4G035_9ROSI)
Solyc10g055770.2	0.72137	2.81225	179.986	1.91896	up	0.00213985	Major facilitator superfamily (AHRD V3.3 *** A0A2U1P5G0_ARTAN)
Solyc02g020940.3	11.7021	29.4003	2113	1.27986	up	0.00214675	Glyceraldehyde-3-phosphate dehydrogenase (AHRD V3.3 *** A0A2G3D2C2_CAPCH)
Solyc01g094110.3	0.29036	0	12.7081	-7.1551	down	0.00216433	11-S seed storage protein (AHRD V3.3 *** A0A2U1KM33_ARTAN)
Solyc01g095750.2	2.34818	9.53317	868.29	1.97096	up	0.00216409	Long chain acyl-CoA synthetase 5 (AHRD V3.3 *** A0A2G3BTB6_CAPCH)
Solyc09g090130.3	0.08371	1.45295	61.1131	4.02002	up	0.00217209	R2R3MYB transcription factor 15
Solyc12g019320.2	0.08441	0.94208	59.1516	3.4053	up	0.00218753	Protein DETOXIFICATION (AHRD V3.3 *** A0A2U1NP73_ARTAN)
Solyc03g083900.4	39.9502	14.7851	4079.58	-1.48151	down	0.00219579	monocopper oxidase-like protein SKU5 (AHRD V3.3 *** A0A2I4GW38_9ROSI)
Solyc03g095750.2	0	0.33682	18.6197	7.62479	up	0.00219375	Chlorophyllide a oxygenase (AHRD V3.3 *-* F8SPG4_CAMSI)
Solyc07g008390.3	0	0.27153	12.6194	7.06377	up	0.0021907	HXXXD-type acyl-transferase family protein (AHRD V3.3 *** F4JBC7_ARATH)
Solyc08g078950.3	3.11747	14.3409	1218.36	2.14776	up	0.00219819	NIT1
Solyc09g011140.4	0.02702	0.89389	31.4879	4.9253	up	0.00219752	NAD(P)-binding Rossmann-fold superfamily protein (AHRD V3.3 *** A0A1P8AYM6_ARATH),Pfam:PF13561
Solyc04g054800.3	0.11262	1.0728	42.3929	3.20065	up	0.00221761	UPSTREAM OF FLC protein (DUF966) (AHRD V3.3 *** A0A1P8BC74_ARATH)
Solyc02g082740.1	2.4288	12.1413	275.975	2.27206	up	0.0022264	Dirigent protein (AHRD V3.3 *** K4BAE4_SOLLC)
Solyc02g063440.3	19.6238	49.587	1056.73	1.28952	up	0.00225301	Unknown protein
Solyc04g016180.3	0.3934	3.2699	221.422	3.00482	up	0.00227345	Glycosyltransferase (AHRD V3.3 *** A0A2K3N592_TRIPR)
Solyc08g068230.4	0.22855	1.26622	114.771	2.43228	up	0.00227464	Pentatricopeptide repeat-containing protein (AHRD V3.3 *** A0A2G2YYD7_CAPAN)
Solyc04g078520.3	1.48115	7.66813	434.752	2.32195	up	0.00230562	Transcription factor MYC/MYB domain-containing protein (AHRD V3.3 *** A0A2U1MUV3_ARTAN)
Solyc11g069600.2	2.49764	5.95884	729.939	1.20824	up	0.00231129	Zinc finger C3HC4 type (RING finger) protein (AHRD V3.3 *** A0A2K3NPY3_TRIPR)
Solyc04g054256.1	0.28623	1.55414	105.239	2.38444	up	0.00235604	Cytochrome p450 (AHRD V3.3 *** A0A2K3NDQ9_TRIPR)
Solyc10g081720.2	81.8598	41.5789	6751.59	-1.02433	down	0.00237606	Fasciclin-like arabinogalactan protein 17 (AHRD V3.3 *** A0A2G3AVK5_CAPCH)
Solyc02g090890.4	21.6066	53.5456	6317.68	1.25529	up	0.00240444	zeaxanthin epoxidase
Solyc01g112070.4	1.91806	0.79101	149.96	-1.31792	down	0.00240821	O-fucosyltransferase family protein (AHRD V3.3 *** A0A061DZG6_THECC)
Solyc10g084880.3	36.9588	126.97	9172.81	1.73274	up	0.00241707	Avr9/Cf-9 rapidly elicited protein 137 (AHRD V3.3 *** Q9FQZ2_TOBAC)
Solyc06g035700.1	6.32632	0.63435	127.483	-3.36534	down	0.00243115	Ethylene-responsive transcription factor (AHRD V3.3 *** A0A2G2WIL9_CAPBA)
Solyc10g084540.3	0.36879	1.11227	230.629	1.54336	up	0.00244543	Pentatricopeptide repeat (AHRD V3.3 *-* A0A200R560_9MAGN)
Solyc10g081700.3	0	0.57574	12.6454	7.06667	up	0.00246009	hypothetical protein (AHRD V3.3 *-* AT2G27180.1)
Solyc11g005760.3	0.63984	3.38635	245.283	2.36038	up	0.00246141	Hexosyltransferase (AHRD V3.3 *** K4D4I9_SOLLC)
Solyc05g051850.3	40.1196	90.5256	8707.22	1.12177	up	0.00247175	putative myo-inositol-1-phosphatase
Solyc07g049550.3	14.3098	56.4232	3072.36	1.93122	up	0.00247418	1-aminocyclopropane-1-carboxylate oxidase 2 (AHRD V3.3 *** Q7Y257_BETPN)
Solyc01g109720.3	4.76809	13.2658	770.756	1.42681	up	0.00248433	Alpha/beta-Hydrolases superfamily protein (AHRD V3.3 *** Q9ASW5_ARATH)
Solyc02g063520.3	14.2811	37.9608	2008.87	1.36037	up	0.00249603	Homeobox-leucine zipper protein HAT22 (AHRD V3.3 *** A0A2G2XBJ3_CAPBA)
Solyc01g102840.3	15.0212	35.4791	4098.05	1.19042	up	0.00252601	Disease resistance protein (TIR-NBS-LRR class) (AHRD V3.3 *** A0A2U1NT16_ARTAN)
Solyc07g041555.1	122.171	48.3007	1588.6	-1.38796	down	0.00252778	Unknown protein
Solyc07g056320.4	3.14532	7.29142	646.037	1.16427	up	0.002533	Glycerol-3-phosphate acyltransferase 1 (AHRD V3.3 *** A0A1U8HC36_CAPAN)
Solyc08g062580.1	0.30652	0.0088	17.708	-5.16022	down	0.00254786	Pentatricopeptide repeat-containing protein (AHRD V3.3 *** A0A2G3CFE3_CAPCH)
Solyc11g011590.2	0.4065	2.0873	59.9096	2.30486	up	0.00256537	GEM-like protein 6 (AHRD V3.3 *** A0A2G2ZGW1_CAPAN)
Solyc06g009270.3	51.0065	26.3101	4904.42	-1.00505	down	0.00257162	Diacylglycerol kinase (AHRD V3.3 *** A0A2G3ATC8_CAPCH)
Solyc08g079870.3	7.04664	27.7194	2583.64	1.93017	up	0.00259572	subtilisin
Solyc05g013570.3	0.40968	3.71375	311.806	3.12942	up	0.00259958	BTB/POZ domain-containing protein (AHRD V3.3 *** A0A2G2VN16_CAPBA)
Solyc12g056220.2	48.8792	102.185	6455.76	1.01351	up	0.00259805	plasma membrane intrinsic protein 1.3
Solyc06g005110.3	23.497	51.1227	824.142	1.07162	up	0.00263798	40S ribosomal protein S23 (AHRD V3.3 *** A0A2I4EYK6_9ROSI)
Solyc08g074390.3	2.93038	7.17847	1053.34	1.23848	up	0.00265971	Glucan endo-1,3-beta-glucosidase 5 (AHRD V3.3 *** A0A1U8GSD0_CAPAN)
Solyc10g009550.3	2.54821	8.61751	535.925	1.70554	up	0.00265911	WRKY transcription factor 42
Solyc01g094120.3	0	0.21231	12.1345	7.00724	up	0.00268197	Cytochrome P450 (AHRD V3.3 *** A0A200PMP8_9MAGN)
Solyc08g068770.3	0.0966	0.99363	26.2405	3.36208	up	0.00269608	Tyramine n-hydroxycinnamoyl transferase (AHRD V3.3 *** Q5D8C0_CAPAN)
Solyc08g061560.3	0.03138	0.26194	37.66	3.01047	up	0.00270415	Receptor protein kinase (AHRD V3.3 *** A0A0U5BM22_RORAQ)
Solyc09g089620.1	8.14232	3.7682	346.414	-1.16169	down	0.0027224	AT-hook motif nuclear-localized protein (AHRD V3.3 *** A0A2G3BF72_CAPCH)
Solyc11g072280.3	0.73122	1.72855	205.313	1.19345	up	0.00274944	65-kDa microtubule-associated protein 3 (AHRD V3.3 *** A0A2G2YGP9_CAPAN),Pfam:PF03999
Solyc02g092660.3	10.7475	5.08774	1498.69	-1.12811	down	0.0027598	Major facilitator superfamily protein (AHRD V3.3 *** Q8GXH4_ARATH)
Solyc04g015280.3	1.18879	3.25177	302.26	1.4048	up	0.00276433	Zinc finger C3HC4 type (RING finger) protein (AHRD V3.3 *-* A0A2K3NMH0_TRIPR)
Solyc06g048440.3	0.04915	1.70035	72.1504	5.05364	up	0.0027835	DNA-directed RNA polymerase subunit beta'' (AHRD V3.3 *-* A0A1W5HN85_9ORYZ)
Solyc09g011110.1	4.29392	15.1157	354.142	1.75976	up	0.00278514	Transcriptional regulator SUPERMAN (AHRD V3.3 *** A0A2G3AYQ1_CAPCH)
Solyc05g050220.3	14.8156	5.98377	1143.64	-1.3584	down	0.00279092	Common plant regulatory factor 1 (AHRD V3.3 *** A0A1U8DT23_CAPAN)
Solyc11g012680.3	2.32072	6.54307	354.677	1.4392	up	0.00279462	Heavy metal transport/detoxification superfamily protein (AHRD V3.3 *-* B3H4A8_ARATH)
Solyc03g113070.4	9.16759	4.30817	1452.4	-1.13912	down	0.00280201	ABC transporter A family member 2 (AHRD V3.3 *** A0A2G3CYK0_CAPCH)
Solyc05g012600.3	4.66329	15.8103	582.909	1.7092	up	0.0028162	hypothetical protein (AHRD V3.3 *** AT2G03420.1)
Solyc08g015940.3	0.25341	1.6187	34.9451	2.63686	up	0.00282319	EPIDERMAL PATTERNING FACTOR-like protein 8 (AHRD V3.3 *** A0A2I4H6E6_9ROSI),Pfam:PF17181
Solyc05g024430.3	10.2514	28.4432	742.683	1.41983	up	0.00282869	transmembrane protein (AHRD V3.3 *-* AT4G13500.1)
Solyc10g054930.2	29.2507	13.103	2921	-1.20712	down	0.00283453	magnesium transporter NIPA (DUF803) (AHRD V3.3 *** AT4G13800.8)
Solyc02g064720.3	1.89241	7.46179	676.745	1.92436	up	0.00283803	BTB/POZ domain-containing protein (AHRD V3.3 *** A0A2G2XBD2_CAPBA)
Solyc10g083670.3	0.19109	2.69086	220.419	3.77196	up	0.00288643	Glucomannan 4-beta-mannosyltransferase 2 (AHRD V3.3 *** A0A2G3BGF1_CAPCH)
Solyc08g067770.3	111.272	54.056	11779	-1.09031	down	0.00291561	RING/U-box superfamily protein (AHRD V3.3 *** A0A2U1NXH1_ARTAN)
Solyc04g082030.1	7.848	40.6071	2076.51	2.31883	up	0.00292574	ornithine decarboxylase
Solyc03g034410.1	5.10759	13.4102	317.603	1.34029	up	0.00293404	DUF4228 domain-containing protein (AHRD V3.3 *** A0A1Q3D1C5_CEPFO)
Solyc07g008930.1	3.60558	8.10882	234.243	1.11952	up	0.00293635	DUF4228 domain protein (AHRD V3.3 *** G7JUB6_MEDTR)
Solyc01g094460.3	1.12475	2.8072	256.785	1.26459	up	0.00294187	AT-hook motif nuclear-localized protein 9-like (AHRD V3.3 *** A0A2I4E613_9ROSI)
Solyc06g075180.1	61.5069	133.732	3254.13	1.07064	up	0.00298097	60S ribosomal protein L12 (AHRD V3.3 *** Q6RJY1_CAPAN)
Solyc09g059430.3	12.1566	31.5344	1711.99	1.3226	up	0.00299012	RPM1-interacting protein 4 (AHRD V3.3 *** A0A1P8SF00_NICBE)
Solyc11g018490.3	2.84376	6.41784	743.303	1.12431	up	0.00300844	Beta-galactosidase (AHRD V3.3 *** A0A2G2ZP46_CAPAN)
Solyc02g084280.3	2.56337	0.77734	76.9152	-1.77039	down	0.00302224	nuclear pore complex protein NUP98B-like isoform X4 (AHRD V3.3 *-* XP_019068099.2)
Solyc03g095250.3	1.30801	2.76436	515.111	1.02745	up	0.00302208	COP1-Interacting protein-related (AHRD V3.3 *** A0A2R4QNN9_9POAL)
Solyc10g086440.2	1.79227	0.67739	97.644	-1.44864	down	0.00302334	Dof zinc finger protein DOF3.6 (AHRD V3.3 *** A0A2G3BF96_CAPCH)
Solyc01g098400.3	0.89192	10.7497	347.943	3.5329	up	0.00303014	Histidine phosphotransfer protein (AHRD V3.3 *** A0A0A1WCB7_NICAT)
Solyc03g097090.4	1.36705	0.47324	130.994	-1.57829	down	0.00303459	Transcription factor jumonji (Jmj) family protein / zinc finger (C5HC2 type) family protein (AHRD V3.3 *** F4KIX0_ARATH)
Solyc08g082210.4	143.231	42.4859	7650.85	-1.80131	down	0.00304496	Ethylene-responsive transcription factor (AHRD V3.3 *** A0A2G3ADG6_CAPAN)
Solyc02g085600.1	196.486	84.7829	15280.8	-1.26044	down	0.00306128	Scarecrow-like protein 15 (AHRD V3.3 *** A0A2G3AAH7_CAPAN)
Solyc06g035940.3	0.35524	63.9452	5273.72	7.43162	up	0.00307493	Homeobox-leucine zipper protein ROC5 (AHRD V3.3 *** A0A2G2X6G6_CAPBA)
Solyc03g095900.4	2588.93	1101.67	200289	-1.28066	down	0.00312388	E8 protein homolog
Solyc10g085890.1	1426.63	733.198	18337.2	-1.00928	down	0.00313744	Unknown protein
Solyc05g005540.4	0.10337	0.67063	55.5918	2.65411	up	0.00314385	Polygalacturonase-1 non-catalytic subunit beta (AHRD V3.3 *** GP1_SOLLC)
Solyc06g008870.2	32.3273	14.8571	2484.03	-1.17198	down	0.00314637	Gibberellin receptor (AHRD V3.3 *** E3VJP7_9FABA)
Solyc12g010730.2	118.954	58.2685	9173.15	-1.07815	down	0.00314612	DUF789 domain-containing protein (AHRD V3.3 *** A0A1Q3CP56_CEPFO)
Solyc12g010800.2	3.22367	7.01393	313.934	1.07243	up	0.0031433	Basic-leucine zipper (BZIP) transcription factor family protein (AHRD V3.3 *** A0A1I9LST2_ARATH)
Solyc06g071500.3	15.3238	32.4018	4715.18	1.02876	up	0.00318724	Boron transporter 1 (AHRD V3.3 *** A0A2G2WM36_CAPBA)
Solyc12g098600.1	1.55655	7.46455	416.468	2.21411	up	0.00322133	Glycosyltransferase (AHRD V3.3 *** A0A2I4GJH4_9ROSI)
Solyc01g088050.3	3.63352	1.84174	352.791	-1.03102	down	0.00325034	Serine/threonine-protein kinase-like protein (AHRD V3.3 *** A0A2G2XQK9_CAPBA)
Solyc03g123570.3	78.0598	38.2007	24765.4	-1.0796	down	0.00324818	1-phosphatidylinositol-3-phosphate 5-kinase FAB1B (AHRD V3.3 *** A0A2G2WPE3_CAPBA)
Solyc08g075120.3	3.88374	8.5223	900.577	1.08576	up	0.00324908	Rop guanine nucleotide exchange factor 14 (AHRD V3.3 *** A0A2G3AG82_CAPAN)
Solyc07g066180.2	0.40934	4.81894	412.141	3.49793	up	0.00325561	P-loop containing nucleoside triphosphate hydrolases superfamily protein (AHRD V3.3 *** AT5G56220.2)
Solyc12g098500.2	2.39902	8.43471	621.129	1.76372	up	0.00326449	Adenosylhomocysteinase (AHRD V3.3 *** I3QHX5_NICBE)
Solyc04g064920.4	1.07244	3.37625	114.274	1.59957	up	0.00327663	Glycolipid transfer protein 3 (AHRD V3.3 *** A0A2G3CMX1_CAPCH)
Solyc06g048470.4	0.81722	1.93258	344.798	1.19369	up	0.00330639	COP1-Interacting protein-related (AHRD V3.3 *** A0A2R4QNN9_9POAL)
Solyc02g088230.3	0.78081	1.62023	223.138	1.00249	up	0.00331241	Phosphate transporter PHO1-like protein 9 (AHRD V3.3 *** A0A2G2V9D0_CAPBA)
Solyc11g062400.2	1.04221	6.63519	366.196	2.62306	up	0.00333442	Protein kinase APK1B, chloroplastic (AHRD V3.3 *** A0A2G3B9K0_CAPCH)
Solyc10g078540.3	26.4382	54.8851	1907.99	1.00332	up	0.00333857	H/ACA ribonucleoprotein complex subunit (AHRD V3.3 *-* A0A2G3BI53_CAPCH)
Solyc04g009610.2	6.77175	2.61017	111.744	-1.42827	down	0.00334204	Fasciclin domain-containing protein (AHRD V3.3 *-* A0A1Q3AM65_CEPFO)
Solyc02g082635.1	9.24334	3.75228	499.351	-1.34978	down	0.00339306	Unknown protein
Solyc03g025760.4	0.15798	0.90814	60.0986	2.47235	up	0.00339532	O-glucosyltransferase rumi homolog (AHRD V3.3 *** A0A2I4FGK6_9ROSI)
Solyc01g098670.3	0.26869	0	11.3041	-6.98582	down	0.00341026	Kinesin-like protein (AHRD V3.3 *** A0A1Q3B5J7_CEPFO)
Solyc09g091520.2	0.08067	0.68599	24.4256	3.09902	up	0.00341715	60S acidic ribosomal protein P0 (AHRD V3.3 *** A0A2G3CRU5_CAPCH)
Solyc09g090570.2	1.79698	5.67782	182.355	1.60927	up	0.00343861	Proton gradient regulation 5 (AHRD V3.3 *** A0A2U1Q6W9_ARTAN)
Solyc03g114380.4	0	0.13188	11.6627	6.94998	up	0.00344175	Kinesin-like protein (AHRD V3.3 *** A0A2G3CYT4_CAPCH)
Solyc07g056480.3	2.67778	6.12558	295.903	1.14894	up	0.0034461	glutathione S-transferase/peroxidase
Solyc12g099560.2	3.1478	15.9445	1210.3	2.28912	up	0.0034478	Arginine methyltransferase (AHRD V3.3 *** A0A1Y1HZY4_KLENI)
Solyc09g060215.1	16.2856	7.64311	305.257	-1.1418	down	0.00347498	Unknown protein
Solyc07g052260.3	1.5483	9.40185	162.06	2.53902	up	0.00352118	Unknown protein
Solyc01g091000.4	0	0.51442	15.6715	7.37609	up	0.00355859	PLATZ transcription factor family protein (AHRD V3.3 *** A0A2U1N4W8_ARTAN)
Solyc01g102895.1	0.0331	1.23749	39.0104	5.17521	up	0.00360515	Germin-like protein subfamily 1 member 20 (AHRD V3.3 *** A0A2G2XXE7_CAPAN)
Solyc05g050700.1	0.2338	1.21214	58.9062	2.34254	up	0.00360296	Leucine-rich repeat protein (AHRD V3.3 *** A0A0A6ZKK7_PETHY)
Solyc02g084570.4	18.6356	9.42061	1957.15	-1.0314	down	0.00361958	Cytochrome P450 (AHRD V3.3 *** A0A2U1M5X8_ARTAN)
Solyc07g052770.2	0	0.1195	11.8303	6.97079	up	0.00361813	Disease resistance protein (TIR-NBS-LRR class) (AHRD V3.3 *** A0A2K3MNP1_TRIPR)
Solyc04g071340.5	18.9156	43.2787	3239.58	1.14202	up	0.00363748	Fructose-1,6-bisphosphatase (AHRD V3.3 *** A6N9A0_FLALI)
Solyc01g109790.3	0.09427	1.0049	81.9307	3.35934	up	0.00365425	ADP-glucose pyrophosphorylase large subunit 1
Solyc01g099045.1	33.2601	13.6632	1341.68	-1.33238	down	0.00366297	Unknown protein

## Sheet: Supplement table S5
Table S5 Primer used in this study
Gene name	Primers sequences
Actin-qPCR-F	TGTCCCTATTTACGAGGGTTATGC
Actin-qPCR-R	CAGTTAAATCACGACCAGCAAGAT
PSY1-qPCR-F	GGAAAGCAAACTAATAATGGACGG
PSY1-qPCR-R	CCACATCATAGACCATCTGTTCC
PDS-qPCR-F	GGTCACAAACCGATACTGCT
PDS-qPCR-R	AAACCAGTCTCGTACCAATCTC
ACS2-qPCR-F	TGTTAGCGTATGTATTGACAACTGG
ACS2-qPCR-R	TCATAACATAACTTCACTTTTGCATTC
ACS4-qPCR-F	CTCCTCAAATGGGGAGTACG
ACS4-qPCR-R	TTTTGTTTGCTCGCACTACG
ACO1-qPCR-F	GCCAAAGAGCCAAGATTTGA
ACO1-qPCR-R	TTTTTAATTGAATTGGGATCTAAGC
E4-qPCR-F	GACCACTCTAAATCGCCAGG
E4-qPCR-R	TTCCTGAGCGGTATTGCTTT
E8-qPCR-F	TGGCTCCGAATCCTCCCAGTCT
E8-qPCR-R	GTCCGCCTCTGCCACTGAGC
PL-qPCR-F	CTCCTTGCCTCCTCTAATCCTCA
PL-qPCR-R	ATCCAATTGCACAGTCAGCTAAC
PG2a-qPCR-F	TCAAGGGCACAAGTGCAACAAAGG
PG2a-qPCR-R	TGCACGTAGCCTCTGATGGTTT
GA3ox2-qPCR-F	AAATTCTGTGACGTCATCGAAGAG
GA3ox2-qPCR-R	TAGGGTAGAATCCGTATGTGCAG
SlGA3ox2-F	ATGCCTTCAATTATCTCATCACAAC
SlGA3ox2-R	TTAACCTACTTGGACGCCAC
